# Supplementary material for: Emergent collective behavior evolves more rapidly than individual behavior among acorn ant species
Source: Proc Natl Acad Sci U S A. 2024 Nov 22;121(48):e2420078121. doi: 10.1073/pnas.2420078121 (PMC11621464; doi:10.1073/pnas.2420078121)
Supplement: Supplementary file 2 — Dataset S01 (CSV) [file pnas.2420078121.sd01.csv]

Colony	Dominant_Period	cf_wavelet	Date_of_recording	Species	Origin	Date_of_collection	No_of_ants	Dominant_Period_trim	cf_wavelet_trim	Dominant_Period_trim_10hrs	cf_wavelet_trim_10hrs
BCGT1	39.50105711	3.003725735	10/9/2022	Temnothorax_subditivus	Barton_Creek_Greenbelt_Austin_TX	4/23/2022	112	39.50105711	3.102611364	39.50105711	3.047471995
BCGT1	32.0848283	2.579362555	5/16/2022	Temnothorax_subditivus	Barton_Creek_Greenbelt_Austin_TX	4/23/2022	65	13.96573267	2.689710422	13.96573267	2.483124846
BCGT1	32.0848283	2.566914372	6/12/2022	Temnothorax_subditivus	Barton_Creek_Greenbelt_Austin_TX	4/23/2022	89	29.93620333	2.354546308	24.31575289	2.434527362
BFLT1	34.38766752	3.48909899	7/30/2022	Temnothorax_obturator	Brackenridge_Field_Laboratory_Austin_TX	4/25/2022	8	32.0848283	3.291653753	32.0848283	3.053606035
BFLT1	39.50105711	2.970652843	9/2/2022	Temnothorax_obturator	Brackenridge_Field_Laboratory_Austin_TX	4/25/2022	9	27.93146535	2.675110637	39.50105711	3.074115982
BFLT3	36.85578948	4.761933646	10/18/2022	Temnothorax_obturator	Brackenridge_Field_Laboratory_Austin_TX	4/25/2022	17	34.38766752	4.236755014	36.85578948	4.290125686
BFLT3	27.93146535	2.590576195	6/14/2022	Temnothorax_obturator	Brackenridge_Field_Laboratory_Austin_TX	4/25/2022	5	17.19383376	2.621126281	17.19383376	2.525664216
BFLT3	36.85578948	4.255633729	9/27/2022	Temnothorax_obturator	Brackenridge_Field_Laboratory_Austin_TX	4/25/2022	14	36.85578948	3.840864729	36.85578948	4.100335717
BFLT4	34.38766752	4.444155924	7/30/2022	Temnothorax_obturator	Brackenridge_Field_Laboratory_Austin_TX	4/25/2022	15	36.85578948	4.495014646	36.85578948	4.537178495
BFLT4	36.85578948	4.660291433	10/28/2022	Temnothorax_obturator	Brackenridge_Field_Laboratory_Austin_TX	4/25/2022	20	36.85578948	4.340441508	36.85578948	4.291133252
BFLT4	29.93620333	4.598613199	5/16/2022	Temnothorax_obturator	Brackenridge_Field_Laboratory_Austin_TX	4/25/2022	6	29.93620333	4.185276706	29.93620333	4.088029472
BFLT4	34.38766752	4.799810951	6/12/2022	Temnothorax_obturator	Brackenridge_Field_Laboratory_Austin_TX	4/25/2022	10	34.38766752	4.912309443	34.38766752	4.902796915
BFLT5	34.38766752	4.788636193	10/25/2022	Temnothorax_obturator	Brackenridge_Field_Laboratory_Austin_TX	4/26/2022	36	39.50105711	3.834508056	36.85578948	4.096766142
BFLT5	36.85578948	3.990404252	10/20/2022	Temnothorax_obturator	Brackenridge_Field_Laboratory_Austin_TX	4/26/2022	34	39.50105711	3.505847891	39.50105711	3.937857795
BFLT5	29.93620333	2.79882237	6/14/2022	Temnothorax_obturator	Brackenridge_Field_Laboratory_Austin_TX	4/26/2022	23	27.93146535	2.21271819	29.93620333	2.745493115
BFLT5	32.0848283	3.573978021	5/16/2022	Temnothorax_obturator	Brackenridge_Field_Laboratory_Austin_TX	4/26/2022	18	26.06097867	2.722360716	32.0848283	3.071398394
BFLT6	36.85578948	2.797616983	9/26/2022	Temnothorax_subditivus	Brackenridge_Field_Laboratory_Austin_TX	4/26/2022	83	26.06097867	3.368494387	36.85578948	3.158866288
BFLT6	22.68739966	3.09800211	10/28/2022	Temnothorax_subditivus	Brackenridge_Field_Laboratory_Austin_TX	4/26/2022	85	27.93146535	3.128287777	26.06097867	3.136875197
BFLT6	26.06097867	3.455762297	10/8/2022	Temnothorax_subditivus	Brackenridge_Field_Laboratory_Austin_TX	4/26/2022	85	26.06097867	4.254007759	26.06097867	3.966739287
BFLT6	19.75052856	2.843784448	5/16/2022	Temnothorax_subditivus	Brackenridge_Field_Laboratory_Austin_TX	4/26/2022	72	14.96810166	2.430795275	14.96810166	2.614046084
BFLT6	19.75052856	2.638065708	6/14/2022	Temnothorax_subditivus	Brackenridge_Field_Laboratory_Austin_TX	4/26/2022	83	18.42789474	2.722604573	19.75052856	2.895774552
CASL1	52.12195734	2.899547378	10/15/2022	Leptothorax_crassipilis-nr-a	Ruidoso_NM	8/11/2022	26	39.50105711	3.064592307	52.12195734	3.326495879
CASL1	32.0848283	3.066807197	9/2/2022	Leptothorax_crassipilis-nr-a	Ruidoso_NM	8/11/2022	26	26.06097867	3.301584649	32.0848283	3.390478901
CASL2	84.67236951	2.771403682	10/1/2022	Leptothorax_crassipilis-nr-a	Ruidoso_NM	8/11/2022	240	48.63150578	3.533205189	79.00211422	3.264758258
CASL2	48.63150578	3.464662415	9/2/2022	Leptothorax_crassipilis-nr-a	Ruidoso_NM	8/11/2022	228	48.63150578	2.933132479	52.12195734	3.141068711
CASL3	32.0848283	3.487000258	9/2/2022	Leptothorax_crassipilis-nr-a	Ruidoso_NM	8/13/2022	13	73.71157897	2.44548372	32.0848283	2.963260995
CASL3	29.93620333	4.635761916	10/15/2022	Leptothorax_crassipilis-nr-a	Ruidoso_NM	8/13/2022	16	29.93620333	3.779352493	29.93620333	4.351586274
EGT1	84.67236951	3.498991043	10/23/2022	Temnothorax_rudis	Emigrant_Gap_CA	6/26/2022	88	29.93620333	3.032863927	29.93620333	2.715947867
EGT1	59.87240666	2.948812271	7/15/2022	Temnothorax_rudis	Emigrant_Gap_CA	6/26/2022	39	55.86293069	2.974508122	55.86293069	3.030554072
EGT10	64.16965659	5.397379797	10/10/2022	Temnothorax_rudis	Emigrant_Gap_CA	6/26/2022	214	55.86293069	4.266245064	59.87240666	4.776840939
EGT10	55.86293069	6.190763444	7/15/2022	Temnothorax_rudis	Emigrant_Gap_CA	6/26/2022	137	59.87240666	6.301513094	59.87240666	5.932965317
EGT11	68.77533504	3.003398001	10/16/2022	Temnothorax_rudis	Emigrant_Gap_CA	6/28/2022	23	26.06097867	2.866272181	36.85578948	2.910965643
EGT11	48.63150578	3.399327992	7/15/2022	Temnothorax_rudis	Emigrant_Gap_CA	6/28/2022	22	45.37479932	3.509917539	45.37479932	3.853707689
EGT12	68.77533504	2.999347229	10/20/2022	Temnothorax_rudis	Emigrant_Gap_CA	6/28/2022	200	64.16965659	3.384073909	59.87240666	3.196068299
EGT12	59.87240666	2.183933213	7/15/2022	Temnothorax_rudis	Emigrant_Gap_CA	6/28/2022	77	19.75052856	2.454509925	19.75052856	2.341518598
EGT13	84.67236951	3.983690379	10/13/2022	Temnothorax_rudis	Emigrant_Gap_CA	6/26/2022	290	42.33618475	2.849636429	79.00211422	3.364027701
EGT13	52.12195734	7.21382853	7/14/2022	Temnothorax_rudis	Emigrant_Gap_CA	6/26/2022	115	55.86293069	6.576599824	52.12195734	6.898785216
EGT14	48.63150578	6.637807358	7/14/2022	Temnothorax_rudis	Emigrant_Gap_CA	6/26/2022	124	48.63150578	5.174654411	52.12195734	5.833636627
EGT14	84.67236951	2.718116465	10/20/2022	Temnothorax_rudis	Emigrant_Gap_CA	6/26/2022	198	36.85578948	2.741729899	79.00211422	2.815560602
EGT15	119.7448133	2.930149362	7/14/2022	Temnothorax_rudis	Emigrant_Gap_CA	6/26/2022	102	34.38766752	2.470932941	119.7448133	2.199573175
EGT15	64.16965659	3.241794869	10/13/2022	Temnothorax_rudis	Emigrant_Gap_CA	6/26/2022	162	68.77533504	3.014502292	45.37479932	3.007572701
EGT15	73.71157897	4.416863843	10/15/2022	Temnothorax_rudis	Emigrant_Gap_CA	6/26/2022	155	39.50105711	3.563461015	73.71157897	4.159368379
EGT16	52.12195734	4.616635286	7/14/2022	Temnothorax_rudis	Emigrant_Gap_CA	6/26/2022	159	55.86293069	4.775856892	55.86293069	4.660244648
EGT16	68.77533504	6.804219923	10/18/2022	Temnothorax_rudis	Emigrant_Gap_CA	6/26/2022	364	68.77533504	5.778671007	68.77533504	6.53049275
EGT17	59.87240666	6.405018442	7/14/2022	Temnothorax_rudis	Emigrant_Gap_CA	6/23/2022	74	64.16965659	5.691703883	59.87240666	5.877214302
EGT17	84.67236951	4.482902673	9/24/2022	Temnothorax_rudis	Emigrant_Gap_CA	6/23/2022	127	39.50105711	3.687640444	39.50105711	3.615843718
EGT2	52.12195734	3.278130979	10/13/2022	Temnothorax_rudis	Emigrant_Gap_CA	6/26/2022	309	45.37479932	3.447853549	84.67236951	3.61677557
EGT2	52.12195734	3.968465755	7/14/2022	Temnothorax_rudis	Emigrant_Gap_CA	6/26/2022	137	52.12195734	5.330407333	52.12195734	4.858049771
EGT3	34.38766752	2.935365328	7/14/2022	Temnothorax_rudis	Emigrant_Gap_CA	6/26/2022	110	36.85578948	3.325076936	36.85578948	3.320440103
EGT3	42.33618475	3.638956582	9/22/2022	Temnothorax_rudis	Emigrant_Gap_CA	6/26/2022	171	48.63150578	3.152877224	45.37479932	3.797369417
EGT4	64.16965659	3.025599392	10/13/2022	Temnothorax_rudis	Emigrant_Gap_CA	6/26/2022	188	68.77533504	2.996244373	39.50105711	3.081661524
EGT4	68.77533504	3.271234293	9/24/2022	Temnothorax_rudis	Emigrant_Gap_CA	6/26/2022	200	24.31575289	2.767971607	68.77533504	3.115351648
EGT4	52.12195734	4.869184439	7/15/2022	Temnothorax_rudis	Emigrant_Gap_CA	6/26/2022	137	48.63150578	4.499599888	48.63150578	4.354214987
EGT5	59.87240666	3.677875232	10/15/2022	Temnothorax_rudis	Emigrant_Gap_CA	6/23/2022	64	27.93146535	2.769031009	55.86293069	2.878876495
EGT5	55.86293069	5.983506114	7/15/2022	Temnothorax_rudis	Emigrant_Gap_CA	6/23/2022	10	55.86293069	4.7460381	55.86293069	5.318803263
EGT6	52.12195734	6.106950528	7/15/2022	Temnothorax_rudis	Emigrant_Gap_CA	6/23/2022	194	52.12195734	5.234514657	52.12195734	5.158779915
EGT6	73.71157897	3.290995561	10/20/2022	Temnothorax_rudis	Emigrant_Gap_CA	6/23/2022	333	79.00211422	3.092361103	79.00211422	3.462096032
EGT7	52.12195734	6.176429073	7/16/2022	Temnothorax_rudis	Emigrant_Gap_CA	6/23/2022	11	52.12195734	5.081578128	52.12195734	5.748209941
EGT7	45.37479932	3.061479739	10/10/2022	Temnothorax_rudis	Emigrant_Gap_CA	6/23/2022	33	34.38766752	3.302728152	34.38766752	2.994235532
EGT8	48.63150578	4.177636107	7/15/2022	Temnothorax_rudis	Emigrant_Gap_CA	6/23/2022	168	45.37479932	4.029438684	45.37479932	4.133682109
EGT8	68.77533504	4.41403743	10/16/2022	Temnothorax_rudis	Emigrant_Gap_CA	6/23/2022	261	73.71157897	5.155284529	73.71157897	4.70014808
EGT9	79.00211422	3.183717431	10/1/2022	Temnothorax_rudis	Emigrant_Gap_CA	6/26/2022	114	55.86293069	3.154655173	55.86293069	3.308489607
EGT9	59.87240666	3.688886231	7/15/2022	Temnothorax_rudis	Emigrant_Gap_CA	6/26/2022	32	59.87240666	3.196892226	59.87240666	3.334253025
GLT1	36.85578948	2.321390632	10/20/2022	Temnothorax_curvispinosus	Griffy_Lake_Nature_Preserve_Bloomington_IN	7/27/2022	69	22.68739966	2.684799706	34.38766752	2.767203297
GLT1	52.12195734	3.032350232	8/18/2022	Temnothorax_curvispinosus	Griffy_Lake_Nature_Preserve_Bloomington_IN	7/27/2022	64	29.93620333	3.114279097	55.86293069	3.133638455
GLT10	36.85578948	2.47576071	8/15/2022	Temnothorax_curvispinosus	Griffy_Lake_Nature_Preserve_Bloomington_IN	7/27/2022	140	16.04241415	2.593533584	24.31575289	2.355296911
GLT10	64.16965659	3.034793302	10/6/2022	Temnothorax_curvispinosus	Griffy_Lake_Nature_Preserve_Bloomington_IN	7/27/2022	122	68.77533504	2.494306321	48.63150578	2.854815374
GLT11	26.06097867	2.465392356	8/15/2022	Temnothorax_curvispinosus	Griffy_Lake_Nature_Preserve_Bloomington_IN	7/27/2022	12	22.68739966	2.362581418	22.68739966	2.586128733
GLT12	45.37479932	3.009738657	10/16/2022	Temnothorax_curvispinosus	Griffy_Lake_Nature_Preserve_Bloomington_IN	7/26/2022	49	42.33618475	2.842271889	45.37479932	3.137823054
GLT12	26.06097867	3.116618713	8/15/2022	Temnothorax_curvispinosus	Griffy_Lake_Nature_Preserve_Bloomington_IN	7/26/2022	49	26.06097867	2.730313414	22.68739966	2.69456587
GLT13	29.93620333	3.233864744	10/25/2022	Temnothorax_curvispinosus	Griffy_Lake_Nature_Preserve_Bloomington_IN	7/26/2022	60	39.50105711	3.346456837	39.50105711	3.0674632
GLT13	34.38766752	2.542163998	8/18/2022	Temnothorax_curvispinosus	Griffy_Lake_Nature_Preserve_Bloomington_IN	7/26/2022	57	34.38766752	2.844840628	34.38766752	2.827167205
GLT14	29.93620333	3.238591308	10/28/2022	Temnothorax_curvispinosus	Griffy_Lake_Nature_Preserve_Bloomington_IN	7/26/2022	6	32.0848283	3.56578807	32.0848283	3.252106541
GLT14	39.50105711	2.367592011	9/18/2022	Temnothorax_curvispinosus	Griffy_Lake_Nature_Preserve_Bloomington_IN	7/26/2022	8	48.63150578	2.497250428	29.93620333	2.492224575
GLT15	59.87240666	2.899543083	10/18/2022	Temnothorax_curvispinosus	Griffy_Lake_Nature_Preserve_Bloomington_IN	7/26/2022	35	17.19383376	3.372538128	17.19383376	2.911101378
GLT15	29.93620333	2.832642783	9/18/2022	Temnothorax_curvispinosus	Griffy_Lake_Nature_Preserve_Bloomington_IN	7/26/2022	38	29.93620333	2.939417235	29.93620333	3.16582969
GLT16	45.37479932	3.050006283	8/18/2022	Temnothorax_curvispinosus	Griffy_Lake_Nature_Preserve_Bloomington_IN	7/26/2022	75	26.06097867	2.924306208	45.37479932	3.170410194
GLT16	42.33618475	2.739156128	10/6/2022	Temnothorax_curvispinosus	Griffy_Lake_Nature_Preserve_Bloomington_IN	7/26/2022	79	24.31575289	2.386227339	42.33618475	2.454306045
GLT17	52.12195734	2.363186457	10/23/2022	Temnothorax_curvispinosus	Griffy_Lake_Nature_Preserve_Bloomington_IN	7/26/2022	163	26.06097867	2.802129004	34.38766752	2.400131032
GLT17	29.93620333	2.756051482	8/18/2022	Temnothorax_curvispinosus	Griffy_Lake_Nature_Preserve_Bloomington_IN	7/26/2022	164	32.0848283	3.027977532	29.93620333	2.992826516
GLT18	64.16965659	2.546211657	10/28/2022	Temnothorax_curvispinosus	Griffy_Lake_Nature_Preserve_Bloomington_IN	7/26/2022	106	27.93146535	2.618970116	27.93146535	2.688419991
GLT18	27.93146535	3.135603388	8/15/2022	Temnothorax_curvispinosus	Griffy_Lake_Nature_Preserve_Bloomington_IN	7/26/2022	94	29.93620333	2.934753843	27.93146535	3.343282789
GLT19	45.37479932	3.461661602	10/20/2022	Temnothorax_curvispinosus	Griffy_Lake_Nature_Preserve_Bloomington_IN	7/26/2022	94	45.37479932	3.793129674	45.37479932	4.079744352
GLT19	32.0848283	2.485526302	8/18/2022	Temnothorax_curvispinosus	Griffy_Lake_Nature_Preserve_Bloomington_IN	7/26/2022	85	26.06097867	2.825701171	29.93620333	2.602666702
GLT2	48.63150578	2.404242505	10/18/2022	Temnothorax_curvispinosus	Griffy_Lake_Nature_Preserve_Bloomington_IN	7/27/2022	31	42.33618475	2.719645337	45.37479932	2.618267069
GLT2	32.0848283	2.849819014	9/18/2022	Temnothorax_curvispinosus	Griffy_Lake_Nature_Preserve_Bloomington_IN	7/27/2022	32	18.42789474	2.848292273	18.42789474	2.680044496
GLT20	32.0848283	3.185171073	9/27/2022	Temnothorax_curvispinosus	Griffy_Lake_Nature_Preserve_Bloomington_IN	7/26/2022	45	32.0848283	3.161867869	32.0848283	3.130322626
GLT20	73.71157897	3.08715706	9/18/2022	Temnothorax_curvispinosus	Griffy_Lake_Nature_Preserve_Bloomington_IN	7/26/2022	45	45.37479932	2.364868391	73.71157897	2.7279426
GLT21	34.38766752	2.575313315	10/28/2022	Temnothorax_curvispinosus	Griffy_Lake_Nature_Preserve_Bloomington_IN	7/26/2022	37	32.0848283	3.595208178	32.0848283	3.344676327
GLT21	45.37479932	2.702307765	8/15/2022	Temnothorax_curvispinosus	Griffy_Lake_Nature_Preserve_Bloomington_IN	7/26/2022	36	42.33618475	2.731286996	42.33618475	2.610085901
GLT22	32.0848283	2.781059459	8/18/2022	Temnothorax_curvispinosus	Griffy_Lake_Nature_Preserve_Bloomington_IN	7/26/2022	59	48.63150578	3.111294747	48.63150578	2.932906324
GLT22	45.37479932	3.108449695	10/6/2022	Temnothorax_curvispinosus	Griffy_Lake_Nature_Preserve_Bloomington_IN	7/26/2022	61	55.86293069	2.444301874	45.37479932	2.642364721
GLT23	42.33618475	2.933275645	8/15/2022	Temnothorax_curvispinosus	Griffy_Lake_Nature_Preserve_Bloomington_IN	7/26/2022	223	42.33618475	3.302549379	42.33618475	3.200448749
GLT23	64.16965659	2.792158425	10/18/2022	Temnothorax_curvispinosus	Griffy_Lake_Nature_Preserve_Bloomington_IN	7/26/2022	215	39.50105711	2.514660001	64.16965659	2.73293522
GLT24	42.33618475	3.0415304	9/18/2022	Temnothorax_curvispinosus	Griffy_Lake_Nature_Preserve_Bloomington_IN	7/26/2022	103	29.93620333	2.857687455	42.33618475	2.794132591
GLT24	26.06097867	2.852268997	10/10/2022	Temnothorax_curvispinosus	Griffy_Lake_Nature_Preserve_Bloomington_IN	7/26/2022	109	24.31575289	2.860544822	24.31575289	2.880347992
GLT25	21.16809238	2.971016201	8/15/2022	Temnothorax_curvispinosus	Griffy_Lake_Nature_Preserve_Bloomington_IN	7/26/2022	163	22.68739966	3.453321637	21.16809238	3.139399562
GLT25	34.38766752	2.698310691	10/1/2022	Temnothorax_curvispinosus	Griffy_Lake_Nature_Preserve_Bloomington_IN	7/26/2022	158	16.04241415	2.29567322	27.93146535	2.484345263
GLT26	42.33618475	2.910258409	10/1/2022	Temnothorax_curvispinosus	Griffy_Lake_Nature_Preserve_Bloomington_IN	7/26/2022	122	45.37479932	3.109408468	45.37479932	2.748266613
GLT26	26.06097867	3.279579854	8/15/2022	Temnothorax_curvispinosus	Griffy_Lake_Nature_Preserve_Bloomington_IN	7/26/2022	133	26.06097867	3.840956719	26.06097867	3.707909907
GLT27	26.06097867	2.801264782	8/15/2022	Temnothorax_curvispinosus	Griffy_Lake_Nature_Preserve_Bloomington_IN	7/26/2022	62	27.93146535	2.821383723	27.93146535	2.790070762
GLT27	36.85578948	2.360843891	10/22/2022	Temnothorax_curvispinosus	Griffy_Lake_Nature_Preserve_Bloomington_IN	7/26/2022	67	36.85578948	2.888359789	34.38766752	2.61128344
GLT3	79.00211422	2.683175847	10/13/2022	Temnothorax_curvispinosus	Griffy_Lake_Nature_Preserve_Bloomington_IN	7/27/2022	158	55.86293069	2.640122961	59.87240666	2.612873713
GLT3	27.93146535	2.703342228	9/18/2022	Temnothorax_curvispinosus	Griffy_Lake_Nature_Preserve_Bloomington_IN	7/27/2022	144	34.38766752	2.98475156	32.0848283	3.171521416
GLT4	32.0848283	3.250421559	8/15/2022	Temnothorax_curvispinosus	Griffy_Lake_Nature_Preserve_Bloomington_IN	7/27/2022	201	27.93146535	3.729850104	32.0848283	3.579972827
GLT4	59.87240666	2.493031142	10/25/2022	Temnothorax_curvispinosus	Griffy_Lake_Nature_Preserve_Bloomington_IN	7/27/2022	209	39.50105711	2.743149662	39.50105711	2.662240026
GLT5	45.37479932	3.327166143	10/21/2022	Temnothorax_curvispinosus	Griffy_Lake_Nature_Preserve_Bloomington_IN	7/27/2022	41	45.37479932	3.759788656	45.37479932	3.845492362
GLT5	18.42789474	2.632194392	8/18/2022	Temnothorax_curvispinosus	Griffy_Lake_Nature_Preserve_Bloomington_IN	7/27/2022	44	18.42789474	2.56251769	18.42789474	2.681379705
GLT7	79.00211422	3.263752039	10/10/2022	Temnothorax_curvispinosus	Griffy_Lake_Nature_Preserve_Bloomington_IN	7/27/2022	74	52.12195734	2.952412514	52.12195734	2.750948175
GLT7	32.0848283	2.471868147	10/18/2022	Temnothorax_curvispinosus	Griffy_Lake_Nature_Preserve_Bloomington_IN	7/27/2022	161	45.37479932	2.726347195	19.75052856	2.615191385
GLT7	90.74959865	2.775411813	8/18/2022	Temnothorax_curvispinosus	Griffy_Lake_Nature_Preserve_Bloomington_IN	7/27/2022	77	26.06097867	2.828344695	26.06097867	3.014653782
GLT8	22.68739966	2.882598917	10/10/2022	Temnothorax_curvispinosus	Griffy_Lake_Nature_Preserve_Bloomington_IN	7/27/2022	73	22.68739966	2.568484516	22.68739966	2.510636451
GLT8	26.06097867	3.141494421	8/15/2022	Temnothorax_curvispinosus	Griffy_Lake_Nature_Preserve_Bloomington_IN	7/27/2022	71	24.31575289	3.926777151	24.31575289	3.461287603
GLT9	32.0848283	2.618293617	8/18/2022	Temnothorax_curvispinosus	Griffy_Lake_Nature_Preserve_Bloomington_IN	7/27/2022	174	45.37479932	2.899206886	45.37479932	2.742789952
GLT9	27.93146535	2.842382646	10/6/2022	Temnothorax_curvispinosus	Griffy_Lake_Nature_Preserve_Bloomington_IN	7/27/2022	191	48.63150578	2.749627167	48.63150578	2.660842583
GLTa1	29.93620333	2.884266818	10/22/2022	Tapinoma_sessile	Griffy_Lake_Nature_Preserve_Bloomington_IN	7/26/2022	42	27.93146535	3.071153906	29.93620333	3.497162998
GLTa1	42.33618475	2.796269337	10/6/2022	Tapinoma_sessile	Griffy_Lake_Nature_Preserve_Bloomington_IN	7/26/2022	44	27.93146535	3.047262027	27.93146535	2.996292283
GLTa3	14.96810166	2.271973214	10/22/2022	Tapinoma_sessile	Griffy_Lake_Nature_Preserve_Bloomington_IN	7/26/2022	127	16.04241415	2.747655523	14.96810166	2.541566857
GLTa3	32.0848283	2.816138408	9/26/2022	Tapinoma_sessile	Griffy_Lake_Nature_Preserve_Bloomington_IN	7/26/2022	129	19.75052856	3.18142591	19.75052856	2.949929529
HM1T10	39.50105711	3.511938478	6/3/2022	Temnothorax_adustus	Huachuca_Mountains_AZ	5/22/2022	78	45.37479932	2.703153552	39.50105711	2.964446215
HM1T10	48.63150578	3.570530995	10/16/2022	Temnothorax_adustus	Huachuca_Mountains_AZ	5/22/2022	148	52.12195734	3.110253567	48.63150578	3.346786823
HM1T2	48.63150578	3.721867816	10/13/2022	Temnothorax_adustus	Huachuca_Mountains_AZ	5/23/2022	148	55.86293069	3.044969764	55.86293069	3.272848422
HM1T2	34.38766752	2.402518453	6/14/2022	Temnothorax_adustus	Huachuca_Mountains_AZ	5/23/2022	160	26.06097867	2.280209462	34.38766752	2.230761499
HM1T3	48.63150578	3.913551125	10/10/2022	Temnothorax_adustus	Huachuca_Mountains_AZ	5/22/2022	94	42.33618475	4.159301047	42.33618475	4.341943873
HM1T3	34.38766752	2.48141705	6/11/2022	Temnothorax_adustus	Huachuca_Mountains_AZ	5/22/2022	40	32.0848283	2.662054545	34.38766752	2.575311968
HM1T3	48.63150578	2.983705477	8/15/2022	Temnothorax_adustus	Huachuca_Mountains_AZ	5/22/2022	98	48.63150578	3.465736219	48.63150578	3.20821526
HM1T4	79.00211422	2.614584519	10/9/2022	Temnothorax_adustus	Huachuca_Mountains_AZ	5/22/2022	14	34.38766752	2.489530485	79.00211422	2.78451969
HM1T4	26.06097867	3.009055917	6/11/2022	Temnothorax_adustus	Huachuca_Mountains_AZ	5/22/2022	15	16.04241415	2.826031287	21.16809238	2.772812617
HM1T5	68.77533504	2.388376807	6/12/2022	Temnothorax_adustus	Huachuca_Mountains_AZ	5/23/2022	6	48.63150578	2.271682188	68.77533504	2.424981391
HM1T5	68.77533504	2.84849236	9/26/2022	Temnothorax_adustus	Huachuca_Mountains_AZ	5/23/2022	17	24.31575289	2.922875935	24.31575289	2.778224115
HM1T6	39.50105711	3.675658653	6/11/2022	Temnothorax_adustus	Huachuca_Mountains_AZ	5/22/2022	30	39.50105711	2.875391297	39.50105711	3.088634779
HM1T6	45.37479932	4.279646624	9/22/2022	Temnothorax_adustus	Huachuca_Mountains_AZ	5/22/2022	59	42.33618475	3.513297213	45.37479932	3.668431108
HM1T7	52.12195734	2.630699651	9/22/2022	Temnothorax_adustus	Huachuca_Mountains_AZ	5/23/2022	3	19.75052856	2.64620299	19.75052856	2.592884705
HM1T7	19.75052856	2.384630551	6/3/2022	Temnothorax_adustus	Huachuca_Mountains_AZ	5/23/2022	5	9.875264278	2.601634188	18.42789474	2.439179311
HM1T8	55.86293069	4.732569865	10/15/2022	Temnothorax_adustus	Huachuca_Mountains_AZ	5/23/2022	74	55.86293069	4.639491145	55.86293069	4.790579894
HM1T8	36.85578948	2.86731067	6/3/2022	Temnothorax_adustus	Huachuca_Mountains_AZ	5/23/2022	14	36.85578948	3.756115052	39.50105711	3.103831682
HM1T9	45.37479932	3.154413316	6/11/2022	Temnothorax_adustus	Huachuca_Mountains_AZ	5/23/2022	74	45.37479932	3.343872896	45.37479932	3.387438221
HM1T9	45.37479932	3.586171558	8/18/2022	Temnothorax_adustus	Huachuca_Mountains_AZ	5/23/2022	127	45.37479932	4.373999994	45.37479932	4.216647616
HM2T1	59.87240666	4.063528054	6/3/2022	Temnothorax_adustus	Huachuca_Mountains_AZ	5/23/2022	107	59.87240666	3.782414972	59.87240666	4.084651458
HM2T1	42.33618475	3.809712222	10/13/2022	Temnothorax_adustus	Huachuca_Mountains_AZ	5/23/2022	125	39.50105711	4.305068606	39.50105711	3.890404437
HM2T2	97.26301157	3.45238941	10/25/2022	Temnothorax_nitens	Huachuca_Mountains_AZ	5/23/2022	114	59.87240666	3.284119963	59.87240666	3.564670433
HM2T2	64.16965659	3.676247022	6/11/2022	Temnothorax_nitens	Huachuca_Mountains_AZ	5/23/2022	94	64.16965659	5.124596874	68.77533504	4.813237243
HM2T2	73.71157897	4.343991422	8/18/2022	Temnothorax_nitens	Huachuca_Mountains_AZ	5/23/2022	136	73.71157897	5.057311686	73.71157897	4.654522682
HML1	34.38766752	2.837548413	6/12/2022	Leptothorax_az02	Huachuca_Mountains_AZ	5/23/2022	30	45.37479932	3.117794563	45.37479932	2.796924461
HML1	39.50105711	2.485224069	10/7/2022	Leptothorax_az02	Huachuca_Mountains_AZ	5/23/2022	40	32.0848283	2.689773024	39.50105711	2.908576039
HML2	22.68739966	4.313830886	6/11/2022	Leptothorax_az02	Huachuca_Mountains_AZ	5/23/2022	41	22.68739966	3.831190155	22.68739966	4.234405171
HML2	42.33618475	2.697990559	9/22/2022	Leptothorax_az02	Huachuca_Mountains_AZ	5/23/2022	53	42.33618475	2.976589736	42.33618475	2.988981058
HML3	64.16965659	3.00146904	10/8/2022	Leptothorax_az02	Huachuca_Mountains_AZ	5/23/2022	46	68.77533504	3.148367626	68.77533504	3.229951759
HML3	21.16809238	3.151524908	6/3/2022	Leptothorax_az02	Huachuca_Mountains_AZ	5/23/2022	38	19.75052856	2.92377173	21.16809238	3.375458584
HML4	59.87240666	2.670132768	10/8/2022	Leptothorax_az02	Huachuca_Mountains_AZ	5/23/2022	90	36.85578948	3.127228036	48.63150578	2.855738803
HML4	29.93620333	2.469618716	6/11/2022	Leptothorax_az02	Huachuca_Mountains_AZ	5/23/2022	112	29.93620333	3.25910749	29.93620333	2.973065027
HML5	29.93620333	2.498961517	6/3/2022	Leptothorax_crassipilis-nr-b	Huachuca_Mountains_AZ	5/23/2022	45	19.75052856	3.348458006	18.42789474	3.248306259
HML5	21.16809238	2.736208839	10/28/2022	Leptothorax_crassipilis-nr-b	Huachuca_Mountains_AZ	5/23/2022	39	22.68739966	2.817466029	22.68739966	2.832565165
HML5	22.68739966	3.247307953	10/8/2022	Leptothorax_crassipilis-nr-b	Huachuca_Mountains_AZ	5/23/2022	78	26.06097867	3.160358268	22.68739966	3.02967167
HML6	26.06097867	2.975060631	10/7/2022	Leptothorax_az02	Huachuca_Mountains_AZ	5/23/2022	106	24.31575289	3.786594079	26.06097867	3.60301338
HML6	26.06097867	5.105436686	6/3/2022	Leptothorax_az02	Huachuca_Mountains_AZ	5/23/2022	46	26.06097867	5.776740905	26.06097867	5.965166457
HML7	32.0848283	4.045360326	6/3/2022	Leptothorax_az02	Huachuca_Mountains_AZ	5/23/2022	18	32.0848283	3.518611848	32.0848283	3.794937398
HML7	39.50105711	2.943896013	10/8/2022	Leptothorax_az02	Huachuca_Mountains_AZ	5/23/2022	20	39.50105711	3.108991746	39.50105711	3.186761899
HML8	24.31575289	2.891298544	10/9/2022	Leptothorax_az02	Huachuca_Mountains_AZ	5/23/2022	6	24.31575289	3.608051213	24.31575289	3.371435844
HML8	27.93146535	2.94634785	6/11/2022	Leptothorax_az02	Huachuca_Mountains_AZ	5/23/2022	10	27.93146535	2.559486319	29.93620333	2.767465059
HMTr2	22.68739966	4.260547317	6/3/2022	Temnothorax_rugatulus	Huachuca_Mountains_AZ	5/23/2022	90	22.68739966	4.200124223	22.68739966	4.12259869
HMTr2	79.00211422	3.936572244	10/9/2022	Temnothorax_rugatulus	Huachuca_Mountains_AZ	5/23/2022	224	59.87240666	3.616088509	59.87240666	3.771841215
HMTr3	52.12195734	3.008675321	9/10/2022	Temnothorax_rugatulus	Huachuca_Mountains_AZ	5/22/2022	121	68.77533504	3.225605896	52.12195734	3.580168285
HMTr3	24.31575289	5.626150611	6/12/2022	Temnothorax_rugatulus	Huachuca_Mountains_AZ	5/22/2022	57	24.31575289	5.102123751	24.31575289	5.088155229
HMTr4	45.37479932	3.274079632	10/16/2022	Temnothorax_rugatulus	Huachuca_Mountains_AZ	5/22/2022	32	48.63150578	2.912732925	45.37479932	3.195573507
HMTr4	27.93146535	2.693371326	6/11/2022	Temnothorax_rugatulus	Huachuca_Mountains_AZ	5/22/2022	9	27.93146535	2.616197749	27.93146535	2.568189182
HMTr5	42.33618475	3.27385372	10/13/2022	Temnothorax_rugatulus	Huachuca_Mountains_AZ	5/22/2022	65	42.33618475	3.884416438	42.33618475	3.363388298
HMTr5	29.93620333	4.958082771	6/12/2022	Temnothorax_rugatulus	Huachuca_Mountains_AZ	5/22/2022	18	29.93620333	4.922419178	29.93620333	4.654647375
HMTr6	48.63150578	3.171575945	9/2/2022	Temnothorax_rugatulus	Huachuca_Mountains_AZ	5/22/2022	108	45.37479932	4.060927688	45.37479932	3.684294897
HMTr6	68.77533504	3.299287693	6/3/2022	Temnothorax_rugatulus	Huachuca_Mountains_AZ	5/22/2022	69	39.50105711	2.892015547	39.50105711	2.915480062
HMTr7	52.12195734	3.331053511	8/15/2022	Temnothorax_rugatulus	Huachuca_Mountains_AZ	5/22/2022	181	48.63150578	2.753408584	52.12195734	3.33045311
HMTr7	52.12195734	3.584374406	9/2/2022	Temnothorax_rugatulus	Huachuca_Mountains_AZ	5/22/2022	158	64.16965659	3.92171954	48.63150578	3.634297604
HMTr7	26.06097867	3.409260836	6/11/2022	Temnothorax_rugatulus	Huachuca_Mountains_AZ	5/22/2022	117	26.06097867	3.624537916	26.06097867	3.558973411
JR4T1	64.16965659	2.249249078	7/29/2022	Temnothorax_andrei	UC_James_San_Jacinto_Mountain_Reserve_Riverside_County_CA	7/9/2022	128	16.04241415	2.53712801	64.16965659	2.55404968
JR4T1	48.63150578	3.045751555	10/20/2022	Temnothorax_andrei	UC_James_San_Jacinto_Mountain_Reserve_Riverside_County_CA	7/9/2022	47	48.63150578	3.366911355	48.63150578	3.510104441
JR4T10	29.93620333	4.675964339	10/20/2022	Temnothorax_caguatan	UC_James_San_Jacinto_Mountain_Reserve_Riverside_County_CA	7/9/2022	9	29.93620333	4.187579733	29.93620333	4.514153617
JR4T10	14.96810166	2.074126101	7/30/2022	Temnothorax_caguatan	UC_James_San_Jacinto_Mountain_Reserve_Riverside_County_CA	7/9/2022	5	45.37479932	2.594357394	13.96573267	2.472732347
JR4T2	36.85578948	3.14962078	7/29/2022	Temnothorax_caguatan	UC_James_San_Jacinto_Mountain_Reserve_Riverside_County_CA	7/9/2022	20	36.85578948	2.727756637	36.85578948	2.973807791
JR4T2	36.85578948	3.645440786	10/9/2022	Temnothorax_caguatan	UC_James_San_Jacinto_Mountain_Reserve_Riverside_County_CA	7/9/2022	37	42.33618475	3.489391842	36.85578948	3.814580524
JR4T2	52.12195734	3.15421656	10/13/2022	Temnothorax_caguatan	UC_James_San_Jacinto_Mountain_Reserve_Riverside_County_CA	7/9/2022	42	32.0848283	2.970051614	55.86293069	3.169797541
JR4T2	55.86293069	3.781304962	9/27/2022	Temnothorax_caguatan	UC_James_San_Jacinto_Mountain_Reserve_Riverside_County_CA	7/9/2022	36	45.37479932	4.080022916	48.63150578	3.826143641
JR4T3	39.50105711	2.58445744	10/10/2022	Temnothorax_caguatan	UC_James_San_Jacinto_Mountain_Reserve_Riverside_County_CA	7/9/2022	16	36.85578948	2.259403193	52.12195734	2.315848271
JR4T3	29.93620333	2.641870023	7/29/2022	Temnothorax_caguatan	UC_James_San_Jacinto_Mountain_Reserve_Riverside_County_CA	7/9/2022	13	29.93620333	2.716907402	29.93620333	2.720122585
JR4T5	36.85578948	3.022461459	10/13/2022	Temnothorax_andrei	UC_James_San_Jacinto_Mountain_Reserve_Riverside_County_CA	7/9/2022	125	36.85578948	2.772323734	36.85578948	2.820746812
JR4T5	36.85578948	2.951775734	10/1/2022	Temnothorax_andrei	UC_James_San_Jacinto_Mountain_Reserve_Riverside_County_CA	7/9/2022	132	59.87240666	2.606407499	36.85578948	2.895780927
JR4T5	55.86293069	3.626435548	7/30/2022	Temnothorax_andrei	UC_James_San_Jacinto_Mountain_Reserve_Riverside_County_CA	7/9/2022	147	55.86293069	3.515245409	55.86293069	3.734391148
JR4T6	22.68739966	2.550870109	10/13/2022	Temnothorax_andrei	UC_James_San_Jacinto_Mountain_Reserve_Riverside_County_CA	7/9/2022	44	22.68739966	3.17526192	22.68739966	3.04101103
JR4T6	79.00211422	2.727352703	7/30/2022	Temnothorax_andrei	UC_James_San_Jacinto_Mountain_Reserve_Riverside_County_CA	7/9/2022	27	73.71157897	2.837849425	73.71157897	2.989207321
JR4T7	52.12195734	3.038206116	9/27/2022	Temnothorax_andrei	UC_James_San_Jacinto_Mountain_Reserve_Riverside_County_CA	7/9/2022	81	16.04241415	2.513038325	42.33618475	2.471152404
JR4T7	64.16965659	2.675347718	10/13/2022	Temnothorax_andrei	UC_James_San_Jacinto_Mountain_Reserve_Riverside_County_CA	7/9/2022	76	68.77533504	3.0662096	64.16965659	3.148017899
JR4T7	52.12195734	2.262997547	7/29/2022	Temnothorax_andrei	UC_James_San_Jacinto_Mountain_Reserve_Riverside_County_CA	7/9/2022	72	64.16965659	2.294940032	68.77533504	2.39837708
JR4T8	42.33618475	2.99123185	7/30/2022	Temnothorax_andrei	UC_James_San_Jacinto_Mountain_Reserve_Riverside_County_CA	7/9/2022	44	36.85578948	2.816138526	36.85578948	2.971318874
JR4T8	64.16965659	3.556099967	10/16/2022	Temnothorax_andrei	UC_James_San_Jacinto_Mountain_Reserve_Riverside_County_CA	7/9/2022	52	36.85578948	2.944634325	64.16965659	3.179512468
JR4T9	59.87240666	2.846082731	10/25/2022	Temnothorax_caguatan	UC_James_San_Jacinto_Mountain_Reserve_Riverside_County_CA	7/9/2022	25	45.37479932	2.930074095	48.63150578	2.847298303
JR4T9	64.16965659	3.321724192	10/16/2022	Temnothorax_caguatan	UC_James_San_Jacinto_Mountain_Reserve_Riverside_County_CA	7/9/2022	24	26.06097867	2.715826868	59.87240666	3.228413027
JR4T9	34.38766752	3.030822783	7/29/2022	Temnothorax_caguatan	UC_James_San_Jacinto_Mountain_Reserve_Riverside_County_CA	7/9/2022	11	42.33618475	2.954411369	42.33618475	3.090864691
JRCT1	55.86293069	7.412626474	7/30/2022	Temnothorax_rudis	UC_James_San_Jacinto_Mountain_Reserve_Riverside_County_CA	7/8/2022	59	52.12195734	6.732655022	52.12195734	7.306047625
JRCT1	68.77533504	3.915926899	10/7/2022	Temnothorax_rudis	UC_James_San_Jacinto_Mountain_Reserve_Riverside_County_CA	7/8/2022	98	68.77533504	4.261495721	68.77533504	4.240437538
JRCT10	52.12195734	4.201124427	10/7/2022	Temnothorax_rudis	UC_James_San_Jacinto_Mountain_Reserve_Riverside_County_CA	7/8/2022	190	64.16965659	3.989102801	52.12195734	3.92066384
JRCT10	52.12195734	4.089988391	7/29/2022	Temnothorax_rudis	UC_James_San_Jacinto_Mountain_Reserve_Riverside_County_CA	7/8/2022	133	64.16965659	3.84140766	48.63150578	4.272162471
JRCT11	45.37479932	5.58463316	7/29/2022	Temnothorax_rudis	UC_James_San_Jacinto_Mountain_Reserve_Riverside_County_CA	7/9/2022	36	45.37479932	6.06379939	45.37479932	5.717533404
JRCT11	59.87240666	2.710625749	10/8/2022	Temnothorax_rudis	UC_James_San_Jacinto_Mountain_Reserve_Riverside_County_CA	7/9/2022	43	59.87240666	3.07351675	59.87240666	2.849609794
JRCT12	64.16965659	5.562189823	10/8/2022	Temnothorax_rudis	UC_James_San_Jacinto_Mountain_Reserve_Riverside_County_CA	7/9/2022	190	64.16965659	5.103974708	64.16965659	5.105010436
JRCT12	52.12195734	7.226523133	7/30/2022	Temnothorax_rudis	UC_James_San_Jacinto_Mountain_Reserve_Riverside_County_CA	7/9/2022	162	52.12195734	6.588995395	52.12195734	6.867625311
JRCT13	64.16965659	4.474672811	10/7/2022	Temnothorax_rudis	UC_James_San_Jacinto_Mountain_Reserve_Riverside_County_CA	7/9/2022	86	55.86293069	4.047539496	64.16965659	3.683621614
JRCT13	52.12195734	5.213573058	7/29/2022	Temnothorax_rudis	UC_James_San_Jacinto_Mountain_Reserve_Riverside_County_CA	7/9/2022	88	52.12195734	4.258366158	48.63150578	4.147612144
JRCT14	73.71157897	5.084166567	10/8/2022	Temnothorax_rudis	UC_James_San_Jacinto_Mountain_Reserve_Riverside_County_CA	7/8/2022	170	73.71157897	4.562962336	73.71157897	5.149927347
JRCT14	52.12195734	5.481868429	7/29/2022	Temnothorax_rudis	UC_James_San_Jacinto_Mountain_Reserve_Riverside_County_CA	7/8/2022	121	52.12195734	4.805566197	52.12195734	4.918350597
JRCT15	68.77533504	4.686112358	10/16/2022	Temnothorax_rudis	UC_James_San_Jacinto_Mountain_Reserve_Riverside_County_CA	7/8/2022	260	68.77533504	4.046869301	68.77533504	4.689224828
JRCT15	55.86293069	5.539342787	9/2/2022	Temnothorax_rudis	UC_James_San_Jacinto_Mountain_Reserve_Riverside_County_CA	7/8/2022	278	52.12195734	4.237872905	52.12195734	3.998380476
JRCT2	64.16965659	4.599172794	10/22/2022	Temnothorax_rudis	UC_James_San_Jacinto_Mountain_Reserve_Riverside_County_CA	7/8/2022	199	64.16965659	4.226460124	64.16965659	4.494653938
JRCT2	55.86293069	6.317697867	8/18/2022	Temnothorax_rudis	UC_James_San_Jacinto_Mountain_Reserve_Riverside_County_CA	7/8/2022	190	55.86293069	5.960179593	55.86293069	6.596792663
JRCT3	64.16965659	3.78697714	10/8/2022	Temnothorax_rudis	UC_James_San_Jacinto_Mountain_Reserve_Riverside_County_CA	7/8/2022	39	64.16965659	3.236577755	73.71157897	3.729982888
JRCT3	45.37479932	3.836434875	7/29/2022	Temnothorax_rudis	UC_James_San_Jacinto_Mountain_Reserve_Riverside_County_CA	7/8/2022	57	42.33618475	3.174938282	45.37479932	3.622486136
JRCT4	52.12195734	7.88960337	7/29/2022	Temnothorax_rudis	UC_James_San_Jacinto_Mountain_Reserve_Riverside_County_CA	7/8/2022	150	52.12195734	6.405537676	52.12195734	7.139445363
JRCT4	73.71157897	5.538540052	10/8/2022	Temnothorax_rudis	UC_James_San_Jacinto_Mountain_Reserve_Riverside_County_CA	7/8/2022	154	73.71157897	4.440689594	73.71157897	5.019742877
JRCT5	48.63150578	6.366474169	7/29/2022	Temnothorax_rudis	UC_James_San_Jacinto_Mountain_Reserve_Riverside_County_CA	7/8/2022	116	48.63150578	5.47660469	48.63150578	6.006911445
JRCT5	68.77533504	6.896350302	10/7/2022	Temnothorax_rudis	UC_James_San_Jacinto_Mountain_Reserve_Riverside_County_CA	7/8/2022	127	68.77533504	5.724950545	68.77533504	6.453535542
JRCT6	64.16965659	5.12468254	10/7/2022	Temnothorax_rudis	UC_James_San_Jacinto_Mountain_Reserve_Riverside_County_CA	7/8/2022	164	64.16965659	4.606979563	64.16965659	4.991544757
JRCT6	55.86293069	7.289108064	9/2/2022	Temnothorax_rudis	UC_James_San_Jacinto_Mountain_Reserve_Riverside_County_CA	7/8/2022	170	52.12195734	6.060323325	55.86293069	6.613776717
JRCT7	73.71157897	2.739231918	10/16/2022	Temnothorax_rudis	UC_James_San_Jacinto_Mountain_Reserve_Riverside_County_CA	7/8/2022	83	68.77533504	4.011720425	68.77533504	3.839865409
JRCT7	52.12195734	4.739229603	9/2/2022	Temnothorax_rudis	UC_James_San_Jacinto_Mountain_Reserve_Riverside_County_CA	7/8/2022	87	55.86293069	4.323093529	52.12195734	4.385012566
JRCT9	64.16965659	4.696028372	7/30/2022	Temnothorax_rudis	UC_James_San_Jacinto_Mountain_Reserve_Riverside_County_CA	7/8/2022	129	59.87240666	4.533021873	59.87240666	4.531796586
JRCT9	52.12195734	4.338542571	10/13/2022	Temnothorax_rudis	UC_James_San_Jacinto_Mountain_Reserve_Riverside_County_CA	7/8/2022	161	48.63150578	4.880696443	52.12195734	4.987579612
LAT1	59.87240666	2.858429786	9/10/2022	Temnothorax_andrei	San_Gabriel_Mountains_CA	7/11/2022	217	55.86293069	3.281346185	55.86293069	3.152527798
LAT1	68.77533504	2.915032089	7/30/2022	Temnothorax_andrei	San_Gabriel_Mountains_CA	7/11/2022	115	45.37479932	2.377921432	64.16965659	2.699360315
LAT10	90.74959865	3.714398108	9/25/2022	Temnothorax_andrei	San_Gabriel_Mountains_CA	7/11/2022	93	84.67236951	2.408885434	90.74959865	2.99793569
LAT10	64.16965659	2.8562505	7/29/2022	Temnothorax_andrei	San_Gabriel_Mountains_CA	7/11/2022	74	32.0848283	3.275448116	34.38766752	3.097743156
LAT12	68.77533504	3.19864583	10/15/2022	Temnothorax_nitens	San_Gabriel_Mountains_CA	7/11/2022	167	48.63150578	2.968650922	73.71157897	3.050180701
LAT12	73.71157897	3.373245068	10/23/2022	Temnothorax_nitens	San_Gabriel_Mountains_CA	7/11/2022	175	84.67236951	2.600102374	79.00211422	3.007471105
LAT13	59.87240666	2.894513628	7/29/2022	Temnothorax_andrei	San_Gabriel_Mountains_CA	7/11/2022	128	64.16965659	2.964514569	27.93146535	2.966817712
LAT13	29.93620333	2.748644022	10/16/2022	Temnothorax_andrei	San_Gabriel_Mountains_CA	7/11/2022	261	29.93620333	3.319155828	32.0848283	3.43246106
LAT14	111.7258614	2.362927161	10/25/2022	Temnothorax_andrei	San_Gabriel_Mountains_CA	7/11/2022	96	42.33618475	2.578788549	52.12195734	2.445281694
LAT14	68.77533504	5.382237757	7/29/2022	Temnothorax_andrei	San_Gabriel_Mountains_CA	7/11/2022	106	64.16965659	3.23560242	64.16965659	3.889491165
LAT15	111.7258614	3.419151554	10/15/2022	Temnothorax_andrei	San_Gabriel_Mountains_CA	7/11/2022	118	59.87240666	3.441218987	55.86293069	3.581763091
LAT15	64.16965659	3.3614318	7/30/2022	Temnothorax_andrei	San_Gabriel_Mountains_CA	7/11/2022	60	59.87240666	3.540529908	64.16965659	3.294402285
LAT16	32.0848283	2.258811256	10/23/2022	Temnothorax_andrei	San_Gabriel_Mountains_CA	7/11/2022	11	22.68739966	2.791823758	42.33618475	2.54961094
LAT16	59.87240666	2.638311989	7/30/2022	Temnothorax_andrei	San_Gabriel_Mountains_CA	7/11/2022	22	27.93146535	3.20869555	27.93146535	2.720576078
LAT2	68.77533504	3.214590908	10/18/2022	Temnothorax_andrei	San_Gabriel_Mountains_CA	7/11/2022	51	64.16965659	4.263338191	64.16965659	3.678212162
LAT2	59.87240666	3.080013817	9/10/2022	Temnothorax_andrei	San_Gabriel_Mountains_CA	7/11/2022	52	59.87240666	4.024433586	59.87240666	3.807831977
LAT3	79.00211422	2.97756272	7/30/2022	Temnothorax_nitens	San_Gabriel_Mountains_CA	7/11/2022	29	24.31575289	2.791272512	24.31575289	2.793531927
LAT3	64.16965659	3.243491826	10/15/2022	Temnothorax_nitens	San_Gabriel_Mountains_CA	7/11/2022	35	36.85578948	3.075468444	36.85578948	2.85929666
LAT4	36.85578948	2.539430116	7/30/2022	Temnothorax_andrei	San_Gabriel_Mountains_CA	7/11/2022	39	34.38766752	2.646997091	34.38766752	2.649135568
LAT4	64.16965659	3.05630627	10/10/2022	Temnothorax_andrei	San_Gabriel_Mountains_CA	7/11/2022	107	48.63150578	2.933440467	48.63150578	2.602680432
LAT5	73.71157897	2.839211884	10/25/2022	Temnothorax_andrei	San_Gabriel_Mountains_CA	7/11/2022	14	73.71157897	3.002437826	73.71157897	2.992002776
LAT5	64.16965659	2.672952549	9/10/2022	Temnothorax_andrei	San_Gabriel_Mountains_CA	7/11/2022	15	36.85578948	2.430489728	64.16965659	2.868779573
LAT6	52.12195734	2.505876241	10/28/2022	Temnothorax_andrei	San_Gabriel_Mountains_CA	7/11/2022	116	55.86293069	3.398773859	55.86293069	3.058739884
LAT6	55.86293069	4.207332065	7/29/2022	Temnothorax_andrei	San_Gabriel_Mountains_CA	7/11/2022	162	55.86293069	3.593729026	55.86293069	3.970459182
LAT7	84.67236951	4.236723061	10/15/2022	Temnothorax_nitens	San_Gabriel_Mountains_CA	7/11/2022	61	52.12195734	3.907190272	48.63150578	3.122321622
LAT7	52.12195734	2.717650029	9/27/2022	Temnothorax_nitens	San_Gabriel_Mountains_CA	7/11/2022	58	34.38766752	2.976336937	32.0848283	2.746698288
LAT8	84.67236951	4.094369775	10/1/2022	Temnothorax_nitens	San_Gabriel_Mountains_CA	7/11/2022	79	84.67236951	3.443517366	84.67236951	3.716702267
LAT8	79.00211422	4.367841501	7/30/2022	Temnothorax_nitens	San_Gabriel_Mountains_CA	7/11/2022	76	84.67236951	3.218206674	84.67236951	4.110647936
LAT9	52.12195734	2.478029401	10/28/2022	Temnothorax_andrei	San_Gabriel_Mountains_CA	7/11/2022	33	55.86293069	2.576583466	52.12195734	2.632809904
LAT9	68.77533504	2.34124846	7/30/2022	Temnothorax_andrei	San_Gabriel_Mountains_CA	7/11/2022	32	19.75052856	2.426285663	68.77533504	2.339570321
NPM122	39.50105711	2.833730505	10/24/2022	Myrmica_punctiventris	Newport_State_Park_Door_County_WI	8/23/2022	39	36.85578948	2.761196652	39.50105711	2.872287296
NPM122	79.00211422	2.797437941	9/10/2022	Myrmica_punctiventris	Newport_State_Park_Door_County_WI	8/23/2022	55	29.93620333	2.909938211	45.37479932	2.683810707
NPM222	22.68739966	2.560775027	10/6/2022	Myrmica_punctiventris	Newport_State_Park_Door_County_WI	8/23/2022	22	21.16809238	2.709173001	21.16809238	2.618585847
NPM222	97.26301157	2.287710465	10/21/2022	Myrmica_punctiventris	Newport_State_Park_Door_County_WI	8/23/2022	18	16.04241415	2.192103534	14.96810166	2.282324247
NPM322	52.12195734	3.185797417	10/15/2022	Myrmica_punctiventris	Newport_State_Park_Door_County_WI	8/23/2022	38	52.12195734	3.032297016	52.12195734	2.847540533
NPM322	22.68739966	3.032186151	9/18/2022	Myrmica_punctiventris	Newport_State_Park_Door_County_WI	8/23/2022	41	39.50105711	3.246674782	22.68739966	3.354260308
NPM422	29.93620333	3.188198821	10/15/2022	Myrmica_punctiventris	Newport_State_Park_Door_County_WI	8/23/2022	33	34.38766752	3.532800291	34.38766752	3.441786103
NPM422	73.71157897	3.206843804	9/26/2022	Myrmica_punctiventris	Newport_State_Park_Door_County_WI	8/23/2022	29	73.71157897	2.508770932	73.71157897	2.792713552
NPM422	64.16965659	2.582685443	10/6/2022	Myrmica_punctiventris	Newport_State_Park_Door_County_WI	8/23/2022	33	36.85578948	2.431953803	29.93620333	2.706344328
NPM522	68.77533504	3.096939875	9/26/2022	Myrmica_punctiventris	Newport_State_Park_Door_County_WI	8/23/2022	38	73.71157897	2.505118536	73.71157897	2.79919773
NPM522	22.68739966	2.631038184	10/28/2022	Myrmica_punctiventris	Newport_State_Park_Door_County_WI	8/23/2022	24	26.06097867	2.9681244	27.93146535	3.077931189
PA10	22.68739966	2.942565697	10/6/2022	Temnothorax_ambiguus	Penninsula_State_Park_Door_County_WI	9/4/2021	80	21.16809238	3.037356727	21.16809238	3.209189075
PA11	48.63150578	2.675067057	9/27/2022	Temnothorax_ambiguus	Penninsula_State_Park_Door_County_WI	9/4/2021	107	21.16809238	2.879500336	52.12195734	2.6070967
PA12	97.26301157	2.880023633	9/27/2022	Temnothorax_ambiguus	Penninsula_State_Park_Door_County_WI	9/4/2021	64	52.12195734	3.735868899	52.12195734	3.465721569
PA221	26.06097867	4.090172438	10/24/2022	Temnothorax_ambiguus	Penninsula_State_Park_Door_County_WI	8/21/2022	38	27.93146535	3.793195538	27.93146535	3.624464531
PA221	45.37479932	3.069551281	9/27/2022	Temnothorax_ambiguus	Penninsula_State_Park_Door_County_WI	8/21/2022	35	45.37479932	2.995265101	42.33618475	3.005619822
PA2210	39.50105711	2.514995778	10/28/2022	Temnothorax_ambiguus	Penninsula_State_Park_Door_County_WI	8/21/2022	12	39.50105711	2.872140541	29.93620333	2.638788996
PA2210	27.93146535	2.758350368	10/7/2022	Temnothorax_ambiguus	Penninsula_State_Park_Door_County_WI	8/21/2022	15	21.16809238	3.270083612	19.75052856	3.188849059
PA2211	42.33618475	2.809094936	10/22/2022	Temnothorax_ambiguus	Penninsula_State_Park_Door_County_WI	8/21/2022	57	24.31575289	3.007568372	22.68739966	3.139484728
PA2211	42.33618475	3.524677961	9/24/2022	Temnothorax_ambiguus	Penninsula_State_Park_Door_County_WI	8/21/2022	61	39.50105711	3.109243635	39.50105711	3.436512109
PA2212	34.38766752	2.685957709	9/25/2022	Temnothorax_ambiguus	Penninsula_State_Park_Door_County_WI	8/21/2022	87	34.38766752	3.446376365	34.38766752	3.030292869
PA2212	29.93620333	2.657237728	10/20/2022	Temnothorax_ambiguus	Penninsula_State_Park_Door_County_WI	8/21/2022	78	29.93620333	3.442903515	29.93620333	3.097009595
PA2213	36.85578948	3.124663213	10/7/2022	Temnothorax_ambiguus	Penninsula_State_Park_Door_County_WI	8/21/2022	16	34.38766752	3.320219025	34.38766752	3.300643877
PA2213	29.93620333	3.582754341	10/22/2022	Temnothorax_ambiguus	Penninsula_State_Park_Door_County_WI	8/21/2022	16	29.93620333	3.620868919	29.93620333	3.795449518
PA2214	73.71157897	2.73392127	10/8/2022	Temnothorax_ambiguus	Penninsula_State_Park_Door_County_WI	8/21/2022	27	34.38766752	2.555749875	79.00211422	2.534584444
PA2214	73.71157897	2.029053724	10/1/2022	Temnothorax_ambiguus	Penninsula_State_Park_Door_County_WI	8/21/2022	26	26.06097867	2.584552541	68.77533504	2.454304592
PA2214	73.71157897	2.460591289	10/25/2022	Temnothorax_ambiguus	Penninsula_State_Park_Door_County_WI	8/21/2022	31	32.0848283	2.593464881	32.0848283	2.403778037
PA2215	36.85578948	2.765769854	10/25/2022	Temnothorax_ambiguus	Penninsula_State_Park_Door_County_WI	8/21/2022	24	59.87240666	2.475016059	39.50105711	2.66224778
PA2215	73.71157897	2.527650626	9/27/2022	Temnothorax_ambiguus	Penninsula_State_Park_Door_County_WI	8/21/2022	23	48.63150578	2.835476659	34.38766752	2.767277333
PA2216	48.63150578	3.124526126	10/1/2022	Temnothorax_ambiguus	Penninsula_State_Park_Door_County_WI	8/21/2022	31	52.12195734	3.700449331	52.12195734	3.697527631
PA2216	42.33618475	2.547978753	10/28/2022	Temnothorax_ambiguus	Penninsula_State_Park_Door_County_WI	8/21/2022	31	32.0848283	2.83555169	34.38766752	2.846427702
PA2217	48.63150578	3.518175577	9/27/2022	Temnothorax_ambiguus	Penninsula_State_Park_Door_County_WI	8/21/2022	18	48.63150578	3.931453857	48.63150578	3.918595755
PA2217	42.33618475	2.625045506	10/25/2022	Temnothorax_ambiguus	Penninsula_State_Park_Door_County_WI	8/21/2022	18	39.50105711	3.463885544	42.33618475	2.944095745
PA2218	48.63150578	2.743371032	10/18/2022	Temnothorax_ambiguus	Penninsula_State_Park_Door_County_WI	8/21/2022	80	45.37479932	2.749048953	45.37479932	2.933892142
PA2218	64.16965659	3.068670009	9/25/2022	Temnothorax_ambiguus	Penninsula_State_Park_Door_County_WI	8/21/2022	80	79.00211422	2.477177963	27.93146535	2.444456867
PA2219	34.38766752	3.198726258	10/25/2022	Temnothorax_ambiguus	Penninsula_State_Park_Door_County_WI	8/21/2022	46	73.71157897	3.185229663	73.71157897	3.284009641
PA222	32.0848283	2.645527419	10/24/2022	Temnothorax_ambiguus	Penninsula_State_Park_Door_County_WI	8/21/2022	43	32.0848283	3.205668708	32.0848283	3.062706418
PA222	34.38766752	2.120862937	9/22/2022	Temnothorax_ambiguus	Penninsula_State_Park_Door_County_WI	8/21/2022	45	32.0848283	2.759744508	34.38766752	2.691468149
PA2220	36.85578948	3.764164387	10/24/2022	Temnothorax_ambiguus	Penninsula_State_Park_Door_County_WI	8/21/2022	20	36.85578948	4.225077109	36.85578948	3.986597381
PA2220	22.68739966	2.188596999	10/7/2022	Temnothorax_ambiguus	Penninsula_State_Park_Door_County_WI	8/21/2022	20	29.93620333	2.532868	29.93620333	2.695991733
PA2221	48.63150578	2.523448457	10/21/2022	Temnothorax_ambiguus	Penninsula_State_Park_Door_County_WI	8/21/2022	90	48.63150578	2.738726946	29.93620333	2.775020315
PA2221	36.85578948	2.58000985	9/27/2022	Temnothorax_ambiguus	Penninsula_State_Park_Door_County_WI	8/21/2022	80	52.12195734	2.973479306	48.63150578	2.698650046
PA2222	55.86293069	3.26565813	9/26/2022	Temnothorax_ambiguus	Penninsula_State_Park_Door_County_WI	8/21/2022	27	27.93146535	2.802864315	42.33618475	2.923977334
PA2222	29.93620333	2.553577081	10/21/2022	Temnothorax_ambiguus	Penninsula_State_Park_Door_County_WI	8/21/2022	27	68.77533504	2.367570899	42.33618475	2.737681413
PA2223	68.77533504	3.017070433	9/26/2022	Temnothorax_ambiguus	Penninsula_State_Park_Door_County_WI	8/21/2022	77	27.93146535	2.379025687	39.50105711	2.220017517
PA2223	34.38766752	2.747706837	10/23/2022	Temnothorax_ambiguus	Penninsula_State_Park_Door_County_WI	8/21/2022	76	32.0848283	3.152737377	32.0848283	2.855711583
PA2224	42.33618475	3.026497973	10/23/2022	Temnothorax_ambiguus	Penninsula_State_Park_Door_County_WI	8/21/2022	16	39.50105711	3.80656981	39.50105711	3.753219829
PA2224	64.16965659	2.554456084	9/22/2022	Temnothorax_ambiguus	Penninsula_State_Park_Door_County_WI	8/21/2022	15	64.16965659	2.348934358	45.37479932	2.432311416
PA2225	84.67236951	2.235423184	10/24/2022	Temnothorax_ambiguus	Penninsula_State_Park_Door_County_WI	8/21/2022	25	39.50105711	2.575633788	29.93620333	2.728810082
PA2225	84.67236951	2.951609741	10/8/2022	Temnothorax_ambiguus	Penninsula_State_Park_Door_County_WI	8/21/2022	25	48.63150578	3.043154216	79.00211422	3.130393876
PA2226	39.50105711	2.754151889	10/22/2022	Temnothorax_ambiguus	Penninsula_State_Park_Door_County_WI	8/21/2022	9	36.85578948	2.540721192	36.85578948	3.032817096
PA2226	45.37479932	2.708439192	9/18/2022	Temnothorax_ambiguus	Penninsula_State_Park_Door_County_WI	8/21/2022	12	73.71157897	2.539892765	45.37479932	2.427022446
PA2227	22.68739966	2.623970692	10/7/2022	Temnothorax_ambiguus	Penninsula_State_Park_Door_County_WI	8/21/2022	4	27.93146535	2.641825949	22.68739966	2.530072128
PA2228	32.0848283	2.516497045	9/26/2022	Temnothorax_ambiguus	Penninsula_State_Park_Door_County_WI	8/21/2022	4	34.38766752	3.437331007	34.38766752	3.12154351
PA2229	68.77533504	2.071436086	10/24/2022	Temnothorax_ambiguus	Penninsula_State_Park_Door_County_WI	8/26/2022	77	68.77533504	2.361958852	68.77533504	2.723594571
PA2229	45.37479932	2.590685239	9/24/2022	Temnothorax_ambiguus	Penninsula_State_Park_Door_County_WI	8/26/2022	83	39.50105711	2.75108587	42.33618475	3.110908145
PA223	32.0848283	3.238976829	10/22/2022	Temnothorax_ambiguus	Penninsula_State_Park_Door_County_WI	8/21/2022	40	32.0848283	3.848800422	32.0848283	3.25002623
PA223	48.63150578	2.67059368	9/27/2022	Temnothorax_ambiguus	Penninsula_State_Park_Door_County_WI	8/21/2022	38	36.85578948	2.784728685	27.93146535	2.429766257
PA2230	97.26301157	3.005014867	10/24/2022	Temnothorax_ambiguus	Penninsula_State_Park_Door_County_WI	8/26/2022	9	27.93146535	3.012654652	26.06097867	2.930201283
PA2230	42.33618475	2.740283324	10/7/2022	Temnothorax_ambiguus	Penninsula_State_Park_Door_County_WI	8/26/2022	9	34.38766752	2.520413053	39.50105711	2.624825245
PA2231	45.37479932	2.835970136	9/18/2022	Temnothorax_ambiguus	Penninsula_State_Park_Door_County_WI	8/26/2022	46	21.16809238	2.497902599	27.93146535	2.486835054
PA2231	111.7258614	2.750904054	10/18/2022	Temnothorax_ambiguus	Penninsula_State_Park_Door_County_WI	8/26/2022	46	29.93620333	2.741493372	27.93146535	2.4798728
PA2232	39.50105711	1.966354381	10/8/2022	Temnothorax_ambiguus	Penninsula_State_Park_Door_County_WI	8/26/2022	30	32.0848283	2.47022156	36.85578948	2.306545078
PA2232	59.87240666	2.69939362	10/24/2022	Temnothorax_ambiguus	Penninsula_State_Park_Door_County_WI	8/26/2022	30	39.50105711	3.557521636	39.50105711	2.850643616
PA2233	27.93146535	2.701133312	10/20/2022	Temnothorax_ambiguus	Penninsula_State_Park_Door_County_WI	8/26/2022	47	27.93146535	2.981747569	27.93146535	2.941273452
PA2233	64.16965659	2.850399909	9/26/2022	Temnothorax_ambiguus	Penninsula_State_Park_Door_County_WI	8/26/2022	47	64.16965659	2.919713946	64.16965659	2.812034068
PA2234	39.50105711	2.586385816	10/18/2022	Temnothorax_ambiguus	Penninsula_State_Park_Door_County_WI	8/26/2022	19	36.85578948	3.008802419	39.50105711	3.194190818
PA2234	52.12195734	2.681298695	9/24/2022	Temnothorax_ambiguus	Penninsula_State_Park_Door_County_WI	8/26/2022	19	39.50105711	2.782357281	55.86293069	2.947198853
PA2235	48.63150578	2.993535423	10/22/2022	Temnothorax_ambiguus	Penninsula_State_Park_Door_County_WI	8/26/2022	81	42.33618475	3.000687916	39.50105711	2.883101027
PA2235	45.37479932	2.556711731	9/24/2022	Temnothorax_ambiguus	Penninsula_State_Park_Door_County_WI	8/26/2022	83	27.93146535	2.949259336	45.37479932	2.925792241
PA2236	52.12195734	3.491877662	9/26/2022	Temnothorax_ambiguus	Penninsula_State_Park_Door_County_WI	8/26/2022	44	48.63150578	2.594874655	48.63150578	3.646761002
PA2236	27.93146535	3.043241718	10/24/2022	Temnothorax_ambiguus	Penninsula_State_Park_Door_County_WI	8/26/2022	44	27.93146535	2.897341095	27.93146535	3.186028666
PA2237	59.87240666	2.567728046	10/15/2022	Temnothorax_ambiguus	Penninsula_State_Park_Door_County_WI	8/26/2022	93	29.93620333	2.302214368	22.68739966	2.135110677
PA2237	59.87240666	2.630073577	9/18/2022	Temnothorax_ambiguus	Penninsula_State_Park_Door_County_WI	8/26/2022	97	45.37479932	2.37085386	42.33618475	2.353182716
PA2238	73.71157897	2.816373442	9/26/2022	Temnothorax_ambiguus	Penninsula_State_Park_Door_County_WI	8/26/2022	89	48.63150578	2.61129262	48.63150578	2.684629781
PA2238	45.37479932	2.804524805	10/15/2022	Temnothorax_ambiguus	Penninsula_State_Park_Door_County_WI	8/26/2022	88	64.16965659	3.09275518	45.37479932	3.066674079
PA224	39.50105711	2.459074333	10/1/2022	Temnothorax_ambiguus	Penninsula_State_Park_Door_County_WI	8/21/2022	39	39.50105711	2.442486093	79.00211422	2.548471685
PA224	36.85578948	2.644745783	10/18/2022	Temnothorax_ambiguus	Penninsula_State_Park_Door_County_WI	8/21/2022	39	52.12195734	2.524771217	52.12195734	2.842229915
PA2240	36.85578948	2.952111696	9/26/2022	Temnothorax_ambiguus	Penninsula_State_Park_Door_County_WI	8/26/2022	19	36.85578948	2.670390665	36.85578948	2.633019594
PA2240	22.68739966	2.593676747	10/22/2022	Temnothorax_ambiguus	Penninsula_State_Park_Door_County_WI	8/26/2022	20	17.19383376	2.580931658	18.42789474	2.419274807
PA2241	32.0848283	3.43360111	10/22/2022	Temnothorax_ambiguus	Penninsula_State_Park_Door_County_WI	8/26/2022	28	32.0848283	4.217226049	32.0848283	3.864843437
PA2241	45.37479932	2.708043373	10/7/2022	Temnothorax_ambiguus	Penninsula_State_Park_Door_County_WI	8/26/2022	28	42.33618475	3.323873198	39.50105711	2.994310257
PA2242	84.67236951	2.581957443	10/22/2022	Temnothorax_ambiguus	Penninsula_State_Park_Door_County_WI	8/26/2022	70	36.85578948	3.584625014	36.85578948	3.331593358
PA2242	48.63150578	2.435210828	10/7/2022	Temnothorax_ambiguus	Penninsula_State_Park_Door_County_WI	8/26/2022	68	27.93146535	2.301237612	73.71157897	2.713343497
PA2243	39.50105711	2.810060071	10/23/2022	Temnothorax_ambiguus	Penninsula_State_Park_Door_County_WI	8/26/2022	88	45.37479932	2.865686009	42.33618475	2.842072306
PA2243	42.33618475	2.817842998	9/24/2022	Temnothorax_ambiguus	Penninsula_State_Park_Door_County_WI	8/26/2022	96	42.33618475	3.397546545	42.33618475	3.133272379
PA2244	73.71157897	2.707481715	9/25/2022	Temnothorax_ambiguus	Penninsula_State_Park_Door_County_WI	NA	55	45.37479932	3.063691553	45.37479932	2.944633125
PA2244	97.26301157	2.911166428	10/24/2022	Temnothorax_ambiguus	Penninsula_State_Park_Door_County_WI	NA	51	34.38766752	3.323807525	34.38766752	2.785970716
PA2245	19.75052856	2.96690909	10/28/2022	Temnothorax_ambiguus	Penninsula_State_Park_Door_County_WI	8/26/2022	7	36.85578948	2.87739948	19.75052856	3.066025473
PA2245	22.68739966	3.124498686	10/25/2022	Temnothorax_ambiguus	Penninsula_State_Park_Door_County_WI	8/26/2022	7	22.68739966	3.071409308	21.16809238	3.09222919
PA2246	45.37479932	3.092663091	10/8/2022	Temnothorax_ambiguus	Penninsula_State_Park_Door_County_WI	8/26/2022	56	21.16809238	2.816687832	21.16809238	2.725766376
PA2246	59.87240666	2.761184997	10/24/2022	Temnothorax_ambiguus	Penninsula_State_Park_Door_County_WI	8/26/2022	55	59.87240666	3.075637158	59.87240666	2.961101394
PA2247	48.63150578	2.917320284	10/20/2022	Temnothorax_ambiguus	Penninsula_State_Park_Door_County_WI	8/26/2022	82	45.37479932	3.710271366	48.63150578	3.440555386
PA2247	32.0848283	3.090165284	9/25/2022	Temnothorax_ambiguus	Penninsula_State_Park_Door_County_WI	8/26/2022	82	29.93620333	2.768196165	29.93620333	2.747841837
PA2248	39.50105711	2.822724917	10/18/2022	Temnothorax_ambiguus	Penninsula_State_Park_Door_County_WI	8/26/2022	46	39.50105711	3.164669108	39.50105711	3.492714764
PA2248	45.37479932	2.65126949	9/18/2022	Temnothorax_ambiguus	Penninsula_State_Park_Door_County_WI	8/26/2022	47	45.37479932	2.542269123	55.86293069	2.622067475
PA2249	90.74959865	2.96798776	9/24/2022	Temnothorax_ambiguus	Penninsula_State_Park_Door_County_WI	8/26/2022	76	34.38766752	2.327581102	90.74959865	2.639769339
PA2249	59.87240666	3.605267658	10/24/2022	Temnothorax_ambiguus	Penninsula_State_Park_Door_County_WI	8/26/2022	82	55.86293069	3.128822656	55.86293069	3.486617168
PA225	39.50105711	2.516306534	10/22/2022	Temnothorax_ambiguus	Penninsula_State_Park_Door_County_WI	8/21/2022	47	48.63150578	2.858210138	36.85578948	2.577305378
PA225	42.33618475	2.792850399	9/27/2022	Temnothorax_ambiguus	Penninsula_State_Park_Door_County_WI	8/21/2022	43	22.68739966	3.063411066	24.31575289	2.983228814
PA2250	59.87240666	3.081601292	9/26/2022	Temnothorax_ambiguus	Penninsula_State_Park_Door_County_WI	8/26/2022	50	64.16965659	3.287524425	59.87240666	3.413552688
PA2250	84.67236951	2.829010717	10/24/2022	Temnothorax_ambiguus	Penninsula_State_Park_Door_County_WI	8/26/2022	49	39.50105711	3.113691612	42.33618475	2.733611757
PA2251	52.12195734	2.81788289	10/21/2022	Temnothorax_ambiguus	Penninsula_State_Park_Door_County_WI	8/26/2022	25	52.12195734	3.12341946	52.12195734	3.035485761
PA2251	34.38766752	2.530007185	9/22/2022	Temnothorax_ambiguus	Penninsula_State_Park_Door_County_WI	8/26/2022	23	36.85578948	2.726533772	39.50105711	2.664580241
PA2252	34.38766752	2.383250929	9/24/2022	Temnothorax_ambiguus	Penninsula_State_Park_Door_County_WI	8/26/2022	124	29.93620333	2.576811557	32.0848283	2.643912114
PA2252	34.38766752	2.980499575	10/18/2022	Temnothorax_ambiguus	Penninsula_State_Park_Door_County_WI	8/26/2022	120	36.85578948	3.103155812	45.37479932	3.208406821
PA2253	73.71157897	2.296078171	10/23/2022	Temnothorax_ambiguus	Penninsula_State_Park_Door_County_WI	8/26/2022	54	68.77533504	2.746326638	73.71157897	2.901245248
PA2253	48.63150578	2.457063321	9/24/2022	Temnothorax_ambiguus	Penninsula_State_Park_Door_County_WI	8/26/2022	53	29.93620333	2.711378559	29.93620333	2.675933048
PA226	34.38766752	2.703396002	10/23/2022	Temnothorax_ambiguus	Penninsula_State_Park_Door_County_WI	8/21/2022	44	36.85578948	2.74514007	97.26301157	2.754200269
PA226	39.50105711	3.143031436	9/22/2022	Temnothorax_ambiguus	Penninsula_State_Park_Door_County_WI	8/21/2022	44	39.50105711	3.046049556	39.50105711	3.530186045
PA227	52.12195734	3.014539519	9/24/2022	Temnothorax_ambiguus	Penninsula_State_Park_Door_County_WI	8/21/2022	34	52.12195734	2.865210219	52.12195734	2.711887949
PA227	68.77533504	2.801185662	10/24/2022	Temnothorax_ambiguus	Penninsula_State_Park_Door_County_WI	8/21/2022	37	42.33618475	3.005406583	42.33618475	2.710093862
PA228	45.37479932	3.0568002	9/22/2022	Temnothorax_ambiguus	Penninsula_State_Park_Door_County_WI	8/21/2022	56	36.85578948	2.975963866	45.37479932	2.876356628
PA228	36.85578948	2.782592458	10/24/2022	Temnothorax_ambiguus	Penninsula_State_Park_Door_County_WI	8/21/2022	55	59.87240666	3.141108896	59.87240666	3.342010347
PA7	84.67236951	3.803179312	10/6/2022	Temnothorax_ambiguus	Penninsula_State_Park_Door_County_WI	9/4/2021	55	84.67236951	3.668750625	84.67236951	4.194064036
PA9	48.63150578	2.503202611	9/27/2022	Temnothorax_ambiguus	Penninsula_State_Park_Door_County_WI	9/4/2021	42	21.16809238	2.576757711	48.63150578	2.594570075
PFL1	55.86293069	3.085824972	10/6/2022	Leptothorax_AF-erg-nr-a	Pack_Experimental_Forest_Pierce_County_WA	6/5/2022	45	26.06097867	2.979090447	26.06097867	3.200752524
PFL1	24.31575289	2.75620852	6/14/2022	Leptothorax_AF-erg-nr-a	Pack_Experimental_Forest_Pierce_County_WA	6/5/2022	26	22.68739966	2.588159872	24.31575289	2.770205653
PFL1	27.93146535	3.477978603	8/15/2022	Leptothorax_AF-erg-nr-a	Pack_Experimental_Forest_Pierce_County_WA	6/5/2022	47	27.93146535	3.356554892	27.93146535	4.009081124
PFT1	45.37479932	8.185997666	6/14/2022	Temnothorax_rudis	Pack_Experimental_Forest_Pierce_County_WA	6/6/2022	200	48.63150578	6.534090032	45.37479932	6.826127782
PFT1	59.87240666	4.309466252	10/21/2022	Temnothorax_rudis	Pack_Experimental_Forest_Pierce_County_WA	6/6/2022	301	59.87240666	4.487862791	59.87240666	4.519693415
PPL1	55.86293069	2.729348889	10/16/2022	Leptothorax_crassipilis	Pinal_Mountains_AZ	5/20/2022	108	55.86293069	3.249771958	55.86293069	3.48681519
PPL1	104.2439147	3.985545877	9/10/2022	Leptothorax_crassipilis	Pinal_Mountains_AZ	5/20/2022	173	55.86293069	3.74820583	111.7258614	3.646730048
PPL10	26.06097867	3.479066352	6/11/2022	Leptothorax_crassipilis	Pinal_Mountains_AZ	5/21/2022	88	24.31575289	4.442604684	26.06097867	4.109996024
PPL10	26.06097867	2.86786958	10/6/2022	Leptothorax_crassipilis	Pinal_Mountains_AZ	5/21/2022	77	26.06097867	3.026700653	26.06097867	2.848188143
PPL10	29.93620333	3.055018029	6/19/2022	Leptothorax_crassipilis	Pinal_Mountains_AZ	5/21/2022	24	29.93620333	3.862380794	29.93620333	3.743466403
PPL11	90.74959865	3.115529619	10/16/2022	Leptothorax_crassipilis	Pinal_Mountains_AZ	5/21/2022	114	73.71157897	2.622651151	97.26301157	2.424535542
PPL11	29.93620333	3.787886082	6/19/2022	Leptothorax_crassipilis	Pinal_Mountains_AZ	5/21/2022	265	29.93620333	3.441349722	27.93146535	3.494599024
PPL11	97.26301157	3.977054471	9/26/2022	Leptothorax_crassipilis	Pinal_Mountains_AZ	5/21/2022	123	90.74959865	3.353892467	90.74959865	3.649203074
PPL12	97.26301157	2.605783614	9/24/2022	Leptothorax_crassipilis	Pinal_Mountains_AZ	5/21/2022	47	42.33618475	2.506965457	42.33618475	2.594669114
PPL12	22.68739966	3.854536666	6/11/2022	Leptothorax_crassipilis	Pinal_Mountains_AZ	5/21/2022	42	21.16809238	3.610656116	22.68739966	3.79572141
PPL14	27.93146535	2.821838433	10/20/2022	Leptothorax_crassipilis	Pinal_Mountains_AZ	5/21/2022	100	27.93146535	3.067141434	29.93620333	2.964450062
PPL14	79.00211422	2.674899731	9/26/2022	Leptothorax_crassipilis	Pinal_Mountains_AZ	5/21/2022	131	34.38766752	3.283457995	34.38766752	3.133847972
PPL15	36.85578948	3.28395511	10/20/2022	Leptothorax_crassipilis	Pinal_Mountains_AZ	5/20/2022	89	36.85578948	4.010446762	36.85578948	3.720757655
PPL15	90.74959865	2.616431859	9/2/2022	Leptothorax_crassipilis	Pinal_Mountains_AZ	5/20/2022	75	27.93146535	3.142498515	29.93620333	2.816623714
PPL15	26.06097867	5.91193627	6/19/2022	Leptothorax_crassipilis	Pinal_Mountains_AZ	5/20/2022	94	26.06097867	5.658440726	26.06097867	6.230967064
PPL17	42.33618475	3.186431224	9/2/2022	Leptothorax_crassipilis	Pinal_Mountains_AZ	5/20/2022	110	29.93620333	3.775699673	29.93620333	3.301735247
PPL17	26.06097867	3.328001548	6/3/2022	Leptothorax_crassipilis	Pinal_Mountains_AZ	5/20/2022	65	26.06097867	3.498071117	26.06097867	3.340373544
PPL18	29.93620333	3.698639917	10/16/2022	Leptothorax_crassipilis	Pinal_Mountains_AZ	5/20/2022	6	32.0848283	3.701182991	29.93620333	4.229931715
PPL18	27.93146535	3.588506829	6/3/2022	Leptothorax_crassipilis	Pinal_Mountains_AZ	5/20/2022	8	27.93146535	3.374611182	27.93146535	3.576364623
PPL19	48.63150578	2.675791402	10/9/2022	Leptothorax_crassipilis	Pinal_Mountains_AZ	5/20/2022	138	39.50105711	2.663453386	48.63150578	2.688343002
PPL19	64.16965659	2.855260078	9/10/2022	Leptothorax_crassipilis	Pinal_Mountains_AZ	5/20/2022	145	90.74959865	2.532649539	90.74959865	2.845625269
PPL2	29.93620333	2.690181088	10/1/2022	Leptothorax_crassipilis	Pinal_Mountains_AZ	5/21/2022	23	32.0848283	2.816005213	32.0848283	2.572976169
PPL2	48.63150578	2.98678999	6/3/2022	Leptothorax_crassipilis	Pinal_Mountains_AZ	5/21/2022	21	32.0848283	3.190943839	45.37479932	2.916382213
PPL3	26.06097867	2.557449327	10/1/2022	Leptothorax_crassipilis	Pinal_Mountains_AZ	5/21/2022	128	26.06097867	2.780966353	34.38766752	2.85048383
PPL3	26.06097867	2.926184371	6/12/2022	Leptothorax_crassipilis	Pinal_Mountains_AZ	5/21/2022	184	26.06097867	3.607839846	26.06097867	3.167469923
PPL4	27.93146535	3.899593902	6/11/2022	Leptothorax_crassipilis	Pinal_Mountains_AZ	5/21/2022	223	27.93146535	5.148513318	27.93146535	5.169446376
PPL4	48.63150578	3.58457242	10/9/2022	Leptothorax_crassipilis	Pinal_Mountains_AZ	5/21/2022	115	48.63150578	3.442635751	48.63150578	3.765066639
PPL5	26.06097867	2.703614333	10/9/2022	Leptothorax_crassipilis	Pinal_Mountains_AZ	5/21/2022	107	26.06097867	3.159946259	26.06097867	3.005058337
PPL5	26.06097867	4.014757563	6/11/2022	Leptothorax_crassipilis	Pinal_Mountains_AZ	5/21/2022	105	26.06097867	4.434222677	26.06097867	5.014005077
PPL6	39.50105711	2.932160566	9/24/2022	Leptothorax_crassipilis	Pinal_Mountains_AZ	5/21/2022	183	45.37479932	3.432435445	45.37479932	3.181820984
PPL6	24.31575289	3.421502102	6/3/2022	Leptothorax_crassipilis	Pinal_Mountains_AZ	5/21/2022	141	24.31575289	3.085486705	26.06097867	3.091264398
PPL7	27.93146535	3.199039141	6/19/2022	Leptothorax_crassipilis	Pinal_Mountains_AZ	5/21/2022	239	26.06097867	3.938276603	27.93146535	3.7819993
PPL8	29.93620333	3.046829808	10/9/2022	Leptothorax_crassipilis	Pinal_Mountains_AZ	5/21/2022	112	39.50105711	2.567951066	39.50105711	2.958237157
PPL8	84.67236951	3.078017406	6/12/2022	Leptothorax_crassipilis	Pinal_Mountains_AZ	5/21/2022	237	39.50105711	3.085783271	36.85578948	3.008543295
PPL8	27.93146535	2.877559888	6/19/2022	Leptothorax_crassipilis	Pinal_Mountains_AZ	5/21/2022	259	26.06097867	3.614731528	27.93146535	3.360321675
PPL9	32.0848283	3.910521345	6/12/2022	Leptothorax_crassipilis	Pinal_Mountains_AZ	5/21/2022	75	29.93620333	4.502566738	29.93620333	3.948760222
PPL9	27.93146535	4.374405012	10/9/2022	Leptothorax_crassipilis	Pinal_Mountains_AZ	5/21/2022	61	27.93146535	3.551897342	27.93146535	3.986143586
PPT1	52.12195734	4.0819378	10/22/2022	Temnothorax_rugatulus	Pinal_Mountains_AZ	5/20/2022	62	52.12195734	3.804335901	52.12195734	4.143708854
PPT1	26.06097867	3.672057726	6/12/2022	Temnothorax_rugatulus	Pinal_Mountains_AZ	5/20/2022	67	26.06097867	4.348425767	26.06097867	4.186500094
PPT10	45.37479932	3.429008058	6/12/2022	Temnothorax_rugatulus	Pinal_Mountains_AZ	5/21/2022	121	42.33618475	4.055006699	42.33618475	3.816505357
PPT10	34.38766752	3.215898011	9/24/2022	Temnothorax_rugatulus	Pinal_Mountains_AZ	5/21/2022	108	36.85578948	3.549756329	34.38766752	3.750148971
PPT11	29.93620333	4.416782266	6/12/2022	Temnothorax_rugatulus	Pinal_Mountains_AZ	5/21/2022	163	29.93620333	4.133945854	29.93620333	3.920214329
PPT11	52.12195734	2.896602199	9/24/2022	Temnothorax_rugatulus	Pinal_Mountains_AZ	5/21/2022	272	45.37479932	2.66094505	29.93620333	2.930651136
PPT12	48.63150578	4.495905038	10/25/2022	Temnothorax_rugatulus	Pinal_Mountains_AZ	5/21/2022	161	48.63150578	4.417366098	48.63150578	4.500081352
PPT12	42.33618475	3.08927189	6/14/2022	Temnothorax_rugatulus	Pinal_Mountains_AZ	5/21/2022	247	39.50105711	3.128922761	39.50105711	3.006921862
PPT13	36.85578948	3.504538125	6/3/2022	Temnothorax_rugatulus	Pinal_Mountains_AZ	5/21/2022	21	36.85578948	3.831635925	36.85578948	3.708384814
PPT13	52.12195734	3.719773438	9/10/2022	Temnothorax_rugatulus	Pinal_Mountains_AZ	5/21/2022	50	52.12195734	3.747293102	52.12195734	3.434892491
PPT14	73.71157897	3.238845325	10/21/2022	Temnothorax_rugatulus	Pinal_Mountains_AZ	5/21/2022	199	68.77533504	3.531942495	68.77533504	3.411062148
PPT14	29.93620333	3.672735242	6/19/2022	Temnothorax_rugatulus	Pinal_Mountains_AZ	5/21/2022	223	32.0848283	3.950476816	32.0848283	3.854233772
PPT15	64.16965659	3.775880501	10/16/2022	Temnothorax_rugatulus	Pinal_Mountains_AZ	5/21/2022	222	59.87240666	4.119346988	64.16965659	3.707552827
PPT15	39.50105711	3.656460249	10/16/2022	Temnothorax_rugatulus	Pinal_Mountains_AZ	5/21/2022	238	36.85578948	3.421432085	36.85578948	3.648649086
PPT15	48.63150578	3.381999469	9/10/2022	Temnothorax_rugatulus	Pinal_Mountains_AZ	5/21/2022	226	52.12195734	3.394666926	68.77533504	3.386022852
PPT16	36.85578948	3.355059399	6/12/2022	Temnothorax_rugatulus	Pinal_Mountains_AZ	5/21/2022	120	48.63150578	4.186322227	48.63150578	3.848150814
PPT16	52.12195734	3.195674774	10/21/2022	Temnothorax_rugatulus	Pinal_Mountains_AZ	5/21/2022	94	52.12195734	4.000727943	52.12195734	3.449117388
PPT17	59.87240666	2.941056165	10/28/2022	Temnothorax_rugatulus	Pinal_Mountains_AZ	5/21/2022	276	29.93620333	3.088699862	59.87240666	3.009633888
PPT17	32.0848283	5.213470487	6/19/2022	Temnothorax_rugatulus	Pinal_Mountains_AZ	5/21/2022	241	32.0848283	5.084822045	32.0848283	5.444789212
PPT17	55.86293069	3.793666324	10/9/2022	Temnothorax_rugatulus	Pinal_Mountains_AZ	5/21/2022	300	55.86293069	3.890884753	55.86293069	4.047973511
PPT3	32.0848283	3.703541742	6/12/2022	Temnothorax_rugatulus	Pinal_Mountains_AZ	5/20/2022	38	32.0848283	3.117982676	32.0848283	3.098765286
PPT3	55.86293069	2.834705054	8/15/2022	Temnothorax_rugatulus	Pinal_Mountains_AZ	5/20/2022	41	55.86293069	3.1315174	55.86293069	3.073008416
PPT4	29.93620333	5.866771159	6/11/2022	Temnothorax_rugatulus	Pinal_Mountains_AZ	5/20/2022	148	29.93620333	4.381124134	29.93620333	5.030535998
PPT4	42.33618475	3.075320622	10/9/2022	Temnothorax_rugatulus	Pinal_Mountains_AZ	5/20/2022	138	39.50105711	3.771370247	42.33618475	3.459964868
PPT4	64.16965659	3.573740216	9/10/2022	Temnothorax_rugatulus	Pinal_Mountains_AZ	5/20/2022	145	84.67236951	3.239847947	84.67236951	3.261325217
PPT5	39.50105711	3.77022032	10/18/2022	Temnothorax_rugatulus	Pinal_Mountains_AZ	5/20/2022	277	36.85578948	3.414546733	39.50105711	3.970642479
PPT5	32.0848283	3.66123643	6/3/2022	Temnothorax_rugatulus	Pinal_Mountains_AZ	5/20/2022	220	32.0848283	3.244106053	32.0848283	3.681691763
PPT6	52.12195734	4.112734875	10/9/2022	Temnothorax_rugatulus	Pinal_Mountains_AZ	5/21/2022	168	48.63150578	4.698121933	48.63150578	4.63865847
PPT6	27.93146535	5.473995804	6/12/2022	Temnothorax_rugatulus	Pinal_Mountains_AZ	5/21/2022	107	27.93146535	4.975433892	27.93146535	5.319164751
PPT7	52.12195734	3.928955355	10/18/2022	Temnothorax_rugatulus	Pinal_Mountains_AZ	5/21/2022	84	52.12195734	4.043281222	55.86293069	3.717257115
PPT7	29.93620333	4.453464054	6/12/2022	Temnothorax_rugatulus	Pinal_Mountains_AZ	5/21/2022	47	29.93620333	4.310751746	29.93620333	4.651351043
PPT9	52.12195734	4.863380232	10/16/2022	Temnothorax_rugatulus	Pinal_Mountains_AZ	5/20/2022	161	52.12195734	5.020975171	52.12195734	4.40563518
PPT9	34.38766752	5.591555788	6/11/2022	Temnothorax_rugatulus	Pinal_Mountains_AZ	5/20/2022	100	34.38766752	5.951929217	34.38766752	5.790208102
PWT1	34.38766752	3.123363933	8/15/2022	Temnothorax_curvispinosus	Potawatomi_Woods_Cook_County_IL	7/20/2022	138	32.0848283	3.614273167	34.38766752	3.440265692
PWT1	39.50105711	3.608095493	10/10/2022	Temnothorax_curvispinosus	Potawatomi_Woods_Cook_County_IL	7/20/2022	152	29.93620333	2.946198333	42.33618475	3.068004148
PWT2	79.00211422	2.361945965	9/18/2022	Temnothorax_curvispinosus	Potawatomi_Woods_Cook_County_IL	7/20/2022	32	52.12195734	2.688608451	52.12195734	2.373829937
PWT2	39.50105711	2.28232198	10/20/2022	Temnothorax_curvispinosus	Potawatomi_Woods_Cook_County_IL	7/20/2022	47	39.50105711	2.997127669	42.33618475	2.614376193
PWT3	22.68739966	2.474664852	9/18/2022	Temnothorax_curvispinosus	Potawatomi_Woods_Cook_County_IL	7/20/2022	5	24.31575289	2.458927046	22.68739966	2.738331419
PWT3	21.16809238	2.556711659	10/28/2022	Temnothorax_curvispinosus	Potawatomi_Woods_Cook_County_IL	7/20/2022	4	11.34369983	2.640086992	11.34369983	2.588785246
PWTa1	24.31575289	2.997303441	9/18/2022	Tapinoma_sessile	Potawatomi_Woods_Cook_County_IL	7/20/2022	28	24.31575289	3.23802281	24.31575289	3.330866737
PWTa1	27.93146535	2.692171342	10/25/2022	Tapinoma_sessile	Potawatomi_Woods_Cook_County_IL	7/20/2022	34	36.85578948	2.777307821	29.93620333	2.595309895
PWTa11	42.33618475	3.021336376	10/13/2022	Tapinoma_sessile	Potawatomi_Woods_Cook_County_IL	7/20/2022	65	42.33618475	3.934156399	42.33618475	3.406638362
PWTa11	21.16809238	2.715477898	10/25/2022	Tapinoma_sessile	Potawatomi_Woods_Cook_County_IL	7/20/2022	67	39.50105711	2.715923708	36.85578948	2.702168189
PWTa12	14.96810166	2.699074437	9/22/2022	Tapinoma_sessile	Potawatomi_Woods_Cook_County_IL	7/20/2022	26	14.96810166	2.987762584	36.85578948	2.933169792
PWTa12	24.31575289	2.981696953	10/23/2022	Tapinoma_sessile	Potawatomi_Woods_Cook_County_IL	7/20/2022	32	24.31575289	3.393316744	24.31575289	3.228123669
PWTa13	19.75052856	2.389311513	10/6/2022	Tapinoma_sessile	Potawatomi_Woods_Cook_County_IL	7/20/2022	28	48.63150578	2.808030447	48.63150578	2.845025306
PWTa13	32.0848283	2.155073145	10/28/2022	Tapinoma_sessile	Potawatomi_Woods_Cook_County_IL	7/20/2022	29	32.0848283	2.596553218	18.42789474	2.397983527
PWTa14	22.68739966	3.058653759	10/6/2022	Tapinoma_sessile	Potawatomi_Woods_Cook_County_IL	7/20/2022	242	21.16809238	2.359807171	48.63150578	2.55941785
PWTa14	45.37479932	3.335486028	10/21/2022	Tapinoma_sessile	Potawatomi_Woods_Cook_County_IL	7/20/2022	231	48.63150578	3.574390772	48.63150578	3.499652933
PWTa4	24.31575289	2.822708664	10/13/2022	Tapinoma_sessile	Potawatomi_Woods_Cook_County_IL	7/20/2022	27	22.68739966	2.590663363	22.68739966	3.099521255
PWTa4	19.75052856	2.756065139	10/28/2022	Tapinoma_sessile	Potawatomi_Woods_Cook_County_IL	7/20/2022	33	19.75052856	2.826189376	22.68739966	2.652827221
PWTa5	27.93146535	2.934477869	10/24/2022	Tapinoma_sessile	Potawatomi_Woods_Cook_County_IL	7/20/2022	121	29.93620333	2.910887119	27.93146535	2.837604019
PWTa5	21.16809238	2.838713887	9/22/2022	Tapinoma_sessile	Potawatomi_Woods_Cook_County_IL	7/20/2022	119	19.75052856	3.144760874	21.16809238	3.354033299
PWTa6	32.0848283	3.213914138	9/10/2022	Tapinoma_sessile	Potawatomi_Woods_Cook_County_IL	7/20/2022	93	34.38766752	3.327861412	32.0848283	3.137775909
PWTa6	24.31575289	2.70786956	10/20/2022	Tapinoma_sessile	Potawatomi_Woods_Cook_County_IL	7/20/2022	97	24.31575289	2.979129189	42.33618475	2.568622443
PWTa6	32.0848283	3.111854829	9/18/2022	Tapinoma_sessile	Potawatomi_Woods_Cook_County_IL	7/20/2022	92	32.0848283	3.378189768	32.0848283	3.192445489
PWTa7	42.33618475	2.624588481	10/20/2022	Tapinoma_sessile	Potawatomi_Woods_Cook_County_IL	7/20/2022	46	24.31575289	2.882390211	24.31575289	2.807725908
PWTa7	32.0848283	2.872005988	9/10/2022	Tapinoma_sessile	Potawatomi_Woods_Cook_County_IL	7/20/2022	28	29.93620333	2.816436089	29.93620333	2.712127604
PWTa8	24.31575289	2.305114906	10/21/2022	Tapinoma_sessile	Potawatomi_Woods_Cook_County_IL	7/20/2022	24	14.96810166	2.522834046	29.93620333	2.489440506
PWTa8	18.42789474	2.415506749	9/18/2022	Tapinoma_sessile	Potawatomi_Woods_Cook_County_IL	7/20/2022	19	18.42789474	2.722217613	19.75052856	2.643991277
PWTa9	21.16809238	2.860167685	10/13/2022	Tapinoma_sessile	Potawatomi_Woods_Cook_County_IL	7/20/2022	127	22.68739966	2.57223878	22.68739966	2.712364822
PWTa9	42.33618475	2.572728372	10/21/2022	Tapinoma_sessile	Potawatomi_Woods_Cook_County_IL	7/20/2022	130	42.33618475	2.861589624	16.04241415	2.617775812
RNML1	22.68739966	3.949307639	10/1/2022	Leptothorax_crassipilis	Ruidoso_NM	8/11/2022	39	24.31575289	3.433903614	22.68739966	3.450361263
RNML1	19.75052856	3.517811791	10/25/2022	Leptothorax_crassipilis	Ruidoso_NM	8/11/2022	40	19.75052856	3.751137352	19.75052856	3.63031502
RNML1	21.16809238	3.851002245	10/9/2022	Leptothorax_crassipilis	Ruidoso_NM	8/11/2022	41	22.68739966	4.400435116	24.31575289	4.302851919
RNML1	22.68739966	4.332779959	9/2/2022	Leptothorax_crassipilis	Ruidoso_NM	8/11/2022	42	26.06097867	4.566022052	26.06097867	4.081798564
RSL2	17.19383376	3.097129139	10/23/2022	Leptothorax_AF-can	Ridges_Sanctuary_Door_County_WI	9/7/2021	75	29.93620333	2.81271557	17.19383376	2.94542114
RSL2	68.77533504	3.759026987	9/25/2022	Leptothorax_AF-can	Ridges_Sanctuary_Door_County_WI	9/7/2021	83	18.42789474	2.64323626	64.16965659	2.744276183
RSL221	19.75052856	3.081240293	10/9/2022	Leptothorax_AF-can	Ridges_Sanctuary_Door_County_WI	8/22/2022	172	21.16809238	2.838496365	21.16809238	2.650334348
RSL221	84.67236951	3.078529089	9/10/2022	Leptothorax_AF-can	Ridges_Sanctuary_Door_County_WI	8/22/2022	173	22.68739966	3.028685455	22.68739966	2.991896679
RSL222	17.19383376	3.388443311	9/10/2022	Leptothorax_AF-can	Ridges_Sanctuary_Door_County_WI	8/22/2022	156	17.19383376	3.792281866	16.04241415	3.951034639
RSL222	18.42789474	4.644204317	10/1/2022	Leptothorax_AF-can	Ridges_Sanctuary_Door_County_WI	8/22/2022	143	17.19383376	4.39520184	18.42789474	4.389701377
RSL223	22.68739966	2.618244203	10/23/2022	Leptothorax_AF-can	Ridges_Sanctuary_Door_County_WI	8/22/2022	59	22.68739966	3.277828982	22.68739966	3.04561185
RSL223	17.19383376	3.623563922	9/10/2022	Leptothorax_AF-can	Ridges_Sanctuary_Door_County_WI	8/22/2022	66	18.42789474	3.659415048	17.19383376	3.839373832
RSL223	24.31575289	2.817898383	10/1/2022	Leptothorax_AF-can	Ridges_Sanctuary_Door_County_WI	8/22/2022	65	24.31575289	3.343199637	24.31575289	3.37172259
RSL224	19.75052856	3.601913187	10/1/2022	Leptothorax_AF-erg	Ridges_Sanctuary_Door_County_WI	8/24/2022	44	19.75052856	3.609653369	19.75052856	3.559415892
RSL224	16.04241415	3.917730805	9/10/2022	Leptothorax_AF-erg	Ridges_Sanctuary_Door_County_WI	8/24/2022	44	16.04241415	3.931367153	16.04241415	4.179437824
RSL224	18.42789474	4.383419433	10/9/2022	Leptothorax_AF-erg	Ridges_Sanctuary_Door_County_WI	8/24/2022	42	18.42789474	5.084445153	18.42789474	5.103669443
RSL3	16.04241415	4.05165473	10/1/2022	Leptothorax_AF-can	Ridges_Sanctuary_Door_County_WI	9/7/2021	38	16.04241415	4.103893339	16.04241415	4.136225004
RSL3	16.04241415	2.922509268	9/25/2022	Leptothorax_AF-can	Ridges_Sanctuary_Door_County_WI	9/7/2021	50	16.04241415	2.830781405	16.04241415	2.979065698
SBA1	42.33618475	3.011432578	9/27/2022	Temnothorax_ambiguus	Sister_Bay_WI	9/4/2021	78	42.33618475	3.248163042	45.37479932	3.049176735
SBA2	90.74959865	2.823099694	10/6/2022	Temnothorax_ambiguus	Sister_Bay_WI	9/4/2021	104	55.86293069	2.606982662	84.67236951	2.478147744
SHL1	22.68739966	2.711008641	7/14/2022	Leptothorax_athabasca	UC_Sagehen_Reserve_Nevada_County_CA	6/27/2022	37	24.31575289	2.822908305	18.42789474	3.005917422
SHL1	19.75052856	3.038230276	8/18/2022	Leptothorax_athabasca	UC_Sagehen_Reserve_Nevada_County_CA	6/27/2022	33	19.75052856	3.182197895	21.16809238	3.031169146
SHL10	14.96810166	2.989888353	7/15/2022	Leptothorax_calderoni	UC_Sagehen_Reserve_Nevada_County_CA	6/25/2022	5	16.04241415	3.437720928	14.96810166	3.296089002
SHL10	64.16965659	2.382706933	10/10/2022	Leptothorax_calderoni	UC_Sagehen_Reserve_Nevada_County_CA	6/25/2022	4	22.68739966	2.779008566	22.68739966	2.498514227
SHL2	36.85578948	3.173518465	10/15/2022	Leptothorax_athabasca	UC_Sagehen_Reserve_Nevada_County_CA	6/27/2022	24	42.33618475	3.304303153	39.50105711	2.944613756
SHL2	19.75052856	3.777690037	7/14/2022	Leptothorax_athabasca	UC_Sagehen_Reserve_Nevada_County_CA	6/27/2022	31	19.75052856	3.495336402	19.75052856	3.4967989
SHL2	34.38766752	3.796951002	9/2/2022	Leptothorax_athabasca	UC_Sagehen_Reserve_Nevada_County_CA	6/27/2022	23	32.0848283	4.007394158	34.38766752	3.726732695
SHL3	29.93620333	3.148687842	10/7/2022	Leptothorax_athabasca	UC_Sagehen_Reserve_Nevada_County_CA	6/27/2022	5	27.93146535	2.868882275	27.93146535	2.750848405
SHL3	22.68739966	2.658072869	7/14/2022	Leptothorax_athabasca	UC_Sagehen_Reserve_Nevada_County_CA	6/27/2022	5	22.68739966	2.304432451	24.31575289	2.782063887
SHL4	42.33618475	2.405510995	10/10/2022	Leptothorax_calderoni	UC_Sagehen_Reserve_Nevada_County_CA	6/24/2022	21	39.50105711	3.331985109	39.50105711	3.109974652
SHL4	42.33618475	2.557927889	8/18/2022	Leptothorax_calderoni	UC_Sagehen_Reserve_Nevada_County_CA	6/24/2022	27	27.93146535	2.795538574	42.33618475	2.727851574
SHL4	19.75052856	2.644041578	7/14/2022	Leptothorax_calderoni	UC_Sagehen_Reserve_Nevada_County_CA	6/24/2022	53	17.19383376	2.700999831	19.75052856	2.90046443
SHL5	21.16809238	3.240655821	7/14/2022	Leptothorax_athabasca	UC_Sagehen_Reserve_Nevada_County_CA	6/24/2022	25	22.68739966	3.609068033	22.68739966	3.572287901
SHL5	22.68739966	4.620172956	8/18/2022	Leptothorax_athabasca	UC_Sagehen_Reserve_Nevada_County_CA	6/24/2022	27	21.16809238	3.610761474	22.68739966	4.083031996
SHL6	45.37479932	2.837205958	8/18/2022	Leptothorax_calderoni	UC_Sagehen_Reserve_Nevada_County_CA	6/25/2022	18	45.37479932	2.928851698	45.37479932	2.899547401
SHL6	22.68739966	2.250895528	7/14/2022	Leptothorax_calderoni	UC_Sagehen_Reserve_Nevada_County_CA	6/25/2022	63	32.0848283	3.173996084	32.0848283	2.701272941
SHL6	32.0848283	2.422042815	10/10/2022	Leptothorax_calderoni	UC_Sagehen_Reserve_Nevada_County_CA	6/25/2022	5	29.93620333	3.041603453	32.0848283	2.765605649
SHL7	26.06097867	2.815932558	7/14/2022	Leptothorax_athabasca	UC_Sagehen_Reserve_Nevada_County_CA	6/25/2022	12	27.93146535	3.003439199	27.93146535	3.026565556
SHL7	27.93146535	2.987645751	10/18/2022	Leptothorax_athabasca	UC_Sagehen_Reserve_Nevada_County_CA	6/25/2022	18	24.31575289	2.502871897	32.0848283	2.504727414
SHL8	27.93146535	3.115274095	10/7/2022	Leptothorax_athabasca	UC_Sagehen_Reserve_Nevada_County_CA	6/25/2022	28	26.06097867	3.34123683	26.06097867	3.300302273
SHL8	19.75052856	4.812157261	7/14/2022	Leptothorax_athabasca	UC_Sagehen_Reserve_Nevada_County_CA	6/25/2022	22	19.75052856	3.891381897	18.42789474	4.132708648
SHL8	27.93146535	3.077631149	9/27/2022	Leptothorax_athabasca	UC_Sagehen_Reserve_Nevada_County_CA	6/25/2022	28	27.93146535	3.337679073	27.93146535	3.019711333
SHL9	17.19383376	3.730608909	7/15/2022	Leptothorax_athabasca	UC_Sagehen_Reserve_Nevada_County_CA	6/25/2022	13	17.19383376	3.450114048	17.19383376	3.646906179
SHL9	21.16809238	2.875450349	10/22/2022	Leptothorax_athabasca	UC_Sagehen_Reserve_Nevada_County_CA	6/25/2022	19	24.31575289	3.035425186	24.31575289	3.207652311
SHT1	59.87240666	5.722066212	9/22/2022	Temnothorax_nitens	UC_Sagehen_Reserve_Nevada_County_CA	6/24/2022	107	55.86293069	4.201775721	59.87240666	4.805122613
SHT1	64.16965659	4.077161833	7/15/2022	Temnothorax_nitens	UC_Sagehen_Reserve_Nevada_County_CA	6/24/2022	56	64.16965659	3.31756691	64.16965659	3.714326852
SHT10	59.87240666	3.711771596	9/24/2022	Temnothorax_rugatulus	UC_Sagehen_Reserve_Nevada_County_CA	6/24/2022	192	64.16965659	4.290031837	64.16965659	3.638279417
SHT10	39.50105711	3.30402869	10/10/2022	Temnothorax_rugatulus	UC_Sagehen_Reserve_Nevada_County_CA	6/24/2022	194	45.37479932	3.811464555	39.50105711	3.547113489
SHT10	34.38766752	2.575937265	7/16/2022	Temnothorax_rugatulus	UC_Sagehen_Reserve_Nevada_County_CA	6/24/2022	56	34.38766752	2.489143457	34.38766752	2.514028746
SHT11	39.50105711	5.062430316	7/15/2022	Temnothorax_rugatulus	UC_Sagehen_Reserve_Nevada_County_CA	6/24/2022	25	39.50105711	4.510812359	39.50105711	4.613827544
SHT11	73.71157897	3.169170851	10/10/2022	Temnothorax_rugatulus	UC_Sagehen_Reserve_Nevada_County_CA	6/24/2022	58	32.0848283	2.50698928	32.0848283	2.318213191
SHT12	45.37479932	3.676618285	10/10/2022	Temnothorax_rugatulus	UC_Sagehen_Reserve_Nevada_County_CA	6/24/2022	33	45.37479932	3.81686007	45.37479932	3.821006609
SHT12	36.85578948	3.643775981	7/16/2022	Temnothorax_rugatulus	UC_Sagehen_Reserve_Nevada_County_CA	6/24/2022	30	39.50105711	3.692537522	36.85578948	4.134753933
SHT3	48.63150578	2.954377988	7/16/2022	Temnothorax_rugatulus	UC_Sagehen_Reserve_Nevada_County_CA	6/24/2022	31	45.37479932	2.612570522	48.63150578	2.593160755
SHT3	73.71157897	3.04807629	10/22/2022	Temnothorax_rugatulus	UC_Sagehen_Reserve_Nevada_County_CA	6/24/2022	88	73.71157897	3.5238413	73.71157897	3.592905737
SHT4	42.33618475	3.79238263	10/23/2022	Temnothorax_rugatulus	UC_Sagehen_Reserve_Nevada_County_CA	6/24/2022	156	42.33618475	4.046258852	42.33618475	3.933032079
SHT4	48.63150578	4.132541921	9/26/2022	Temnothorax_rugatulus	UC_Sagehen_Reserve_Nevada_County_CA	6/24/2022	188	32.0848283	2.880648848	32.0848283	2.767835531
SHT6	48.63150578	3.656416007	7/15/2022	Temnothorax_rugatulus	UC_Sagehen_Reserve_Nevada_County_CA	6/24/2022	117	48.63150578	4.787467823	48.63150578	4.52199488
SHT6	73.71157897	4.090829343	10/23/2022	Temnothorax_rugatulus	UC_Sagehen_Reserve_Nevada_County_CA	6/24/2022	99	73.71157897	3.564918638	73.71157897	4.240475787
SHT7	55.86293069	3.098360875	10/23/2022	Temnothorax_rugatulus	UC_Sagehen_Reserve_Nevada_County_CA	6/24/2022	30	59.87240666	3.175023212	59.87240666	3.263534354
SHT7	48.63150578	2.926514352	7/15/2022	Temnothorax_rugatulus	UC_Sagehen_Reserve_Nevada_County_CA	6/24/2022	23	48.63150578	2.432636905	48.63150578	2.940424818
SHT8	39.50105711	3.065988539	10/10/2022	Temnothorax_rugatulus	UC_Sagehen_Reserve_Nevada_County_CA	6/24/2022	18	36.85578948	2.873640436	39.50105711	2.765605141
SHT8	32.0848283	4.801116461	7/15/2022	Temnothorax_rugatulus	UC_Sagehen_Reserve_Nevada_County_CA	6/24/2022	15	34.38766752	3.970894303	32.0848283	4.457946222
SHT9	48.63150578	5.317065554	10/15/2022	Temnothorax_rugatulus	UC_Sagehen_Reserve_Nevada_County_CA	6/24/2022	51	48.63150578	5.464050068	48.63150578	5.382289847
SHT9	42.33618475	4.606908242	7/16/2022	Temnothorax_rugatulus	UC_Sagehen_Reserve_Nevada_County_CA	6/24/2022	78	36.85578948	3.29161327	39.50105711	4.150910072
SHTa2	29.93620333	3.230625317	10/15/2022	Tapinoma_sessile	UC_Sagehen_Reserve_Nevada_County_CA	6/24/2022	117	29.93620333	3.790307934	29.93620333	3.662966842
SHTa2	18.42789474	2.883237827	7/14/2022	Tapinoma_sessile	UC_Sagehen_Reserve_Nevada_County_CA	6/24/2022	71	18.42789474	3.272177665	26.06097867	3.108868603
WRT1	29.93620333	2.564563769	9/2/2022	Temnothorax_nevadensis	Rimrock_WA	6/7/2022	21	68.77533504	2.609003278	68.77533504	2.853440772
WRT1	52.12195734	3.185246287	6/14/2022	Temnothorax_nevadensis	Rimrock_WA	6/7/2022	22	52.12195734	3.446199799	52.12195734	3.659938449
WRT2	45.37479932	2.931988836	6/14/2022	Temnothorax_nitens	Rimrock_WA	6/7/2022	6	45.37479932	2.925845434	45.37479932	3.129802786
WRT3	97.26301157	2.605061647	9/2/2022	Temnothorax_nevadensis	Rimrock_WA	6/7/2022	137	39.50105711	2.692113383	36.85578948	2.58363045
WRT3	97.26301157	2.780316991	6/14/2022	Temnothorax_nevadensis	Rimrock_WA	6/7/2022	137	19.75052856	1.987519404	55.86293069	2.499245841
WRT4	68.77533504	3.357073779	9/2/2022	Temnothorax_rudis	Rimrock_WA	6/7/2022	90	59.87240666	3.536576551	59.87240666	3.101304055
WRT4	32.0848283	2.502019711	6/14/2022	Temnothorax_rudis	Rimrock_WA	6/7/2022	59	32.0848283	3.469581087	32.0848283	3.013085467
WRT5	52.12195734	4.039982646	10/8/2022	Temnothorax_rugatulus	Rimrock_WA	6/7/2022	130	52.12195734	4.742342796	55.86293069	4.699117787
WRT5	42.33618475	9.296125089	6/14/2022	Temnothorax_rugatulus	Rimrock_WA	6/7/2022	129	42.33618475	8.761610272	42.33618475	9.166095018
WRT6	42.33618475	3.525910633	6/14/2022	Temnothorax_rugatulus	Rimrock_WA	6/7/2022	6	42.33618475	3.506236202	42.33618475	3.17287754
WRT6	73.71157897	3.448792751	9/25/2022	Temnothorax_rugatulus	Rimrock_WA	6/7/2022	25	73.71157897	3.177586885	73.71157897	3.473760941
WRT8	73.71157897	4.941253946	6/14/2022	Temnothorax_rugatulus	Rimrock_WA	6/7/2022	198	73.71157897	3.669794431	73.71157897	4.253261906
WRT8	79.00211422	3.438272434	10/8/2022	Temnothorax_rugatulus	Rimrock_WA	6/7/2022	168	48.63150578	2.508180218	45.37479932	2.550140669
WRTa1	22.68739966	2.830017831	10/23/2022	Tapinoma_sessile	Rimrock_WA	6/7/2022	98	22.68739966	2.624313663	24.31575289	3.019146073
WRTa1	18.42789474	2.872923202	6/14/2022	Tapinoma_sessile	Rimrock_WA	6/7/2022	64	18.42789474	3.447380471	18.42789474	3.153457023
