# Supplementary material for: Emergent collective behavior evolves more rapidly than individual behavior among acorn ant species
Source: Proc Natl Acad Sci U S A. 2024 Nov 22;121(48):e2420078121. doi: 10.1073/pnas.2420078121 (PMC11621464; doi:10.1073/pnas.2420078121)
Supplement: Supplementary file 5 — Dataset S04 (XLSX) [file pnas.2420078121.sd04.xlsx]

## Sheet: Sheet1
Trait	LME model species comparison numerator DF	denominator DF	F - value	P - value
Individual-level period	21	79	3.3596	<0.0001
Individual-level rhythmicity	21	79	1.46	0.1191
Colony-level period	21	242	9.841	<0.0001
Colony-level rhythmicity	21	242	14.335	<0.0001
Individual-level velocity	21	79	5.1888	<0.0001
