# Supplementary material for: Emergent collective behavior evolves more rapidly than individual behavior among acorn ant species
Source: Proc Natl Acad Sci U S A. 2024 Nov 22;121(48):e2420078121. doi: 10.1073/pnas.2420078121 (PMC11621464; doi:10.1073/pnas.2420078121)
Supplement: Supplementary file 9 — Dataset S08 (XLSX) [file pnas.2420078121.sd08.xlsx]

## Sheet: Sheet1
Species	LME model fixed effects: Period ~ No_of_ants, t - value	P - value	LME model fixed effects: Rhythmicity ~ No_of_ants, t - value	P - value
Temnothorax rudis	1.66503	0.1051	0.664552	0.5108
Temnothorax curvispinosus	0.626896	0.5358	0.71468	0.4807
Temnothorax rugatulus	1.6779	0.1018	0.051709	0.959
Temnothorax ambiguus	1.4687	0.1484	-0.27627	0.7835
