# Supplementary material for: Emergent collective behavior evolves more rapidly than individual behavior among acorn ant species
Source: Proc Natl Acad Sci U S A. 2024 Nov 22;121(48):e2420078121. doi: 10.1073/pnas.2420078121 (PMC11621464; doi:10.1073/pnas.2420078121)
Supplement: Supplementary file 10 — Dataset S09 (CSV) [file pnas.2420078121.sd09.csv]

Colony	Dominant_Period	cf_wavelet	Species	Origin	Date_of_collection
BFLT4	36.85578948	3.479721842	Temnothorax_obturator	Brackenridge_Field_Laboratory_Austin_TX	4/25/2022
MT01	64.16965659	4.693883277	Temnothorax_rudis	Mt_Tabor_Park_Portland_OR	7/11/2023
PA2216	59.87240666	2.739048222	Temnothorax_ambiguus	Penninsula_State_Park_Door_County_WI	8/21/2022
PPL2	19.75052856	2.119940083	Leptothorax_crassipilis	Pinal_Mountains_AZ	5/21/2022
