# Supplementary material for: Emergent collective behavior evolves more rapidly than individual behavior among acorn ant species
Source: Proc Natl Acad Sci U S A. 2024 Nov 22;121(48):e2420078121. doi: 10.1073/pnas.2420078121 (PMC11621464; doi:10.1073/pnas.2420078121)
Supplement: Supplementary file 12 — Dataset S11 (CSV) [file pnas.2420078121.sd11.csv]

Colony	Dominant_Period	cf_wavelet	Date_of_recording	Species	Origin	Date_of_collection
JR4T2406	84.67236951	2.980134758	7/21/2024	Temnothorax_nitens	UC_James_San_Jacinto_Mountain_Reserve_Riverside_County_CA	5/11/2024
JRCT2407	68.77533504	6.141652289	7/21/2024	Temnothorax_rudis	UC_James_San_Jacinto_Mountain_Reserve_Riverside_County_CA	5/11/2024
JRCT2410	59.87240666	3.156613435	7/21/2024	Temnothorax_andrei	UC_James_San_Jacinto_Mountain_Reserve_Riverside_County_CA	5/11/2024
PPT2415	64.16965659	3.445587591	7/21/2024	Temnothorax_rugatulus	Pinal_Mountains_AZ	6/18/2024
PWM242	39.50105711	2.908330814	7/21/2024	Myrmica_punctiventris	Potawatomi_Woods_Cook_County_IL	5/29/2024
PWT2401	32.0848283	2.519426041	7/21/2024	Temnothorax_curvispinosus	Potawatomi_Woods_Cook_County_IL	5/29/2024
RNL2401	18.42789474	3.74302913	7/21/2024	Leptothorax_AF-can	Rouyn-Noranda_Abitibi-T�miscamingue_Region_QC	7/2/2024
RNL2404	16.04241415	2.840511719	7/21/2024	Leptothorax_AF-erg	Rouyn-Noranda_Abitibi-T�miscamingue_Region_QC	7/1/2024
PPL2407	34.38766752	3.27846919	7/21/2024	Leptothorax_crassipilis	Pinal_Mountains_AZ	6/18/2024
