# Supplementary material for: Emergent collective behavior evolves more rapidly than individual behavior among acorn ant species
Source: Proc Natl Acad Sci U S A. 2024 Nov 22;121(48):e2420078121. doi: 10.1073/pnas.2420078121 (PMC11621464; doi:10.1073/pnas.2420078121)
Supplement: Supplementary file 13 — Dataset S12 (CSV) [file pnas.2420078121.sd12.csv]

Individual	Species	Dominant_Period	cf_wavelet	Treatment
JR4T2406_L1	Temnothorax_nitens	73.71157897	2.305006587	Larvae
JR4T2406_L2	Temnothorax_nitens	24.31575289	2.745003274	Larvae
JR4T2406_L3	Temnothorax_nitens	14.96810166	2.595153385	Larvae
JR4T2406_L4	Temnothorax_nitens	42.33618475	2.779117192	Larvae
JR4T2406_L5	Temnothorax_nitens	24.31575289	2.684867503	Larvae
JR4T2406_L6	Temnothorax_nitens	34.38766752	2.89815047	Larvae
JR4T2406_L7	Temnothorax_nitens	29.93620333	2.771046169	Larvae
JR4T2406_L8	Temnothorax_nitens	42.33618475	2.540868025	Larvae
JR4T2406_L9	Temnothorax_nitens	18.42789474	2.546351605	Larvae
JR4T2406_L10	Temnothorax_nitens	24.31575289	2.311406272	Larvae
JR4T2406_L11	Temnothorax_nitens	45.37479932	2.957477366	Larvae
JR4T2406_L12	Temnothorax_nitens	18.42789474	2.496311026	Larvae
JR4T2406_L13	Temnothorax_nitens	26.06097867	3.12021803	Larvae
JR4T2406_L14	Temnothorax_nitens	32.0848283	2.247549375	Larvae
JR4T2406_L15	Temnothorax_nitens	39.50105711	2.514669288	Larvae
JR4T2406_L16	Temnothorax_nitens	24.31575289	2.978379013	Larvae
JR4T2406_L17	Temnothorax_nitens	27.93146535	2.63539036	Larvae
JR4T2406_L18	Temnothorax_nitens	36.85578948	3.208112548	Larvae
JR4T2406_L19	Temnothorax_nitens	19.75052856	3.171380747	Larvae
JR4T2406_L20	Temnothorax_nitens	22.68739966	2.770461687	Larvae
JR4T2406_NL1	Temnothorax_nitens	45.37479932	2.55627845	No_larvae
JR4T2406_NL2	Temnothorax_nitens	27.93146535	2.685716238	No_larvae
JR4T2406_NL4	Temnothorax_nitens	24.31575289	2.465252231	No_larvae
JR4T2406_NL6	Temnothorax_nitens	36.85578948	2.631443933	No_larvae
JR4T2406_NL7	Temnothorax_nitens	18.42789474	2.651550593	No_larvae
JR4T2406_NL9	Temnothorax_nitens	14.96810166	2.337342301	No_larvae
JR4T2406_NL10	Temnothorax_nitens	34.38766752	2.461675045	No_larvae
JR4T2406_NL11	Temnothorax_nitens	18.42789474	2.305574326	No_larvae
JR4T2406_NL12	Temnothorax_nitens	29.93620333	2.730326618	No_larvae
JR4T2406_NL13	Temnothorax_nitens	27.93146535	2.321780538	No_larvae
JR4T2406_NL14	Temnothorax_nitens	22.68739966	2.545853373	No_larvae
JR4T2406_NL15	Temnothorax_nitens	12.15787645	2.494363988	No_larvae
JR4T2406_NL16	Temnothorax_nitens	39.50105711	3.088989315	No_larvae
JR4T2406_NL18	Temnothorax_nitens	22.68739966	2.96199559	No_larvae
JR4T2406_NL19	Temnothorax_nitens	16.04241415	2.464355461	No_larvae
JRCT2407_L1	Temnothorax_rudis	13.03048934	2.920864971	Larvae
JRCT2407_L2	Temnothorax_rudis	11.34369983	2.388743316	Larvae
JRCT2407_L3	Temnothorax_rudis	45.37479932	3.387870537	Larvae
JRCT2407_L4	Temnothorax_rudis	24.31575289	2.411655907	Larvae
JRCT2407_L5	Temnothorax_rudis	59.87240666	2.898997528	Larvae
JRCT2407_L6	Temnothorax_rudis	26.06097867	2.46272318	Larvae
JRCT2407_L7	Temnothorax_rudis	13.03048934	2.643298134	Larvae
JRCT2407_L8	Temnothorax_rudis	45.37479932	2.267809287	Larvae
JRCT2407_L9	Temnothorax_rudis	24.31575289	2.876521748	Larvae
JRCT2407_L10	Temnothorax_rudis	24.31575289	3.135520331	Larvae
JRCT2407_L11	Temnothorax_rudis	14.96810166	2.225236538	Larvae
JRCT2407_L12	Temnothorax_rudis	36.85578948	3.276960744	Larvae
JRCT2407_L13	Temnothorax_rudis	18.42789474	2.39413657	Larvae
JRCT2407_L15	Temnothorax_rudis	18.42789474	2.484885849	Larvae
JRCT2407_L16	Temnothorax_rudis	32.0848283	2.731605119	Larvae
JRCT2407_L17	Temnothorax_rudis	32.0848283	2.41940796	Larvae
JRCT2407_L18	Temnothorax_rudis	29.93620333	2.303372265	Larvae
JRCT2407_L19	Temnothorax_rudis	9.875264278	2.171227113	Larvae
JRCT2407_NL1	Temnothorax_rudis	16.04241415	2.280697132	No_larvae
JRCT2407_NL2	Temnothorax_rudis	29.93620333	2.435214291	No_larvae
JRCT2407_NL3	Temnothorax_rudis	27.93146535	2.422469255	No_larvae
JRCT2407_NL4	Temnothorax_rudis	13.96573267	2.5078956	No_larvae
JRCT2407_NL5	Temnothorax_rudis	64.16965659	2.521847425	No_larvae
JRCT2407_NL6	Temnothorax_rudis	39.50105711	2.70235918	No_larvae
JRCT2407_NL7	Temnothorax_rudis	11.34369983	2.249454445	No_larvae
JRCT2407_NL8	Temnothorax_rudis	12.15787645	2.502929793	No_larvae
JRCT2407_NL9	Temnothorax_rudis	26.06097867	2.772497171	No_larvae
JRCT2407_NL10	Temnothorax_rudis	26.06097867	3.041584313	No_larvae
JRCT2407_NL11	Temnothorax_rudis	17.19383376	2.57010136	No_larvae
JRCT2407_NL12	Temnothorax_rudis	29.93620333	2.580330181	No_larvae
JRCT2407_NL13	Temnothorax_rudis	9.213947371	2.613901917	No_larvae
JRCT2407_NL14	Temnothorax_rudis	97.26301157	2.20135428	No_larvae
JRCT2407_NL15	Temnothorax_rudis	36.85578948	2.819202306	No_larvae
JRCT2407_NL16	Temnothorax_rudis	18.42789474	2.807302717	No_larvae
JRCT2407_NL17	Temnothorax_rudis	13.03048934	2.253226652	No_larvae
JRCT2407_NL18	Temnothorax_rudis	24.31575289	2.229940069	No_larvae
JRCT2407_NL19	Temnothorax_rudis	55.86293069	3.000737055	No_larvae
JRCT2407_NL20	Temnothorax_rudis	34.38766752	2.844996409	No_larvae
JRCT2410_L1	Temnothorax_andrei	13.96573267	2.766430122	Larvae
JRCT2410_L2	Temnothorax_andrei	12.15787645	2.286459453	Larvae
JRCT2410_L3	Temnothorax_andrei	24.31575289	3.198937871	Larvae
JRCT2410_L4	Temnothorax_andrei	64.16965659	2.971551847	Larvae
JRCT2410_L5	Temnothorax_andrei	29.93620333	2.761127046	Larvae
JRCT2410_L6	Temnothorax_andrei	19.75052856	3.011701821	Larvae
JRCT2410_L8	Temnothorax_andrei	26.06097867	2.872043479	Larvae
JRCT2410_L9	Temnothorax_andrei	39.50105711	2.682814029	Larvae
JRCT2410_L10	Temnothorax_andrei	19.75052856	2.491408294	Larvae
JRCT2410_L11	Temnothorax_andrei	13.96573267	2.615680641	Larvae
JRCT2410_L12	Temnothorax_andrei	59.87240666	3.57858494	Larvae
JRCT2410_L13	Temnothorax_andrei	73.71157897	2.423428306	Larvae
JRCT2410_L14	Temnothorax_andrei	13.03048934	2.432714511	Larvae
JRCT2410_L15	Temnothorax_andrei	64.16965659	2.506250439	Larvae
JRCT2410_L16	Temnothorax_andrei	10.58404619	2.631041135	Larvae
JRCT2410_L17	Temnothorax_andrei	26.06097867	2.491619378	Larvae
JRCT2410_L18	Temnothorax_andrei	36.85578948	2.680519121	Larvae
JRCT2410_L19	Temnothorax_andrei	13.03048934	2.289020307	Larvae
JRCT2410_L20	Temnothorax_andrei	13.96573267	2.558033799	Larvae
JRCT2410_NL1	Temnothorax_andrei	34.38766752	2.824552382	No_larvae
JRCT2410_NL2	Temnothorax_andrei	22.68739966	2.838510668	No_larvae
JRCT2410_NL3	Temnothorax_andrei	16.04241415	2.744467708	No_larvae
JRCT2410_NL4	Temnothorax_andrei	14.96810166	2.2401048	No_larvae
JRCT2410_NL5	Temnothorax_andrei	24.31575289	3.004424597	No_larvae
JRCT2410_NL6	Temnothorax_andrei	29.93620333	2.584586042	No_larvae
JRCT2410_NL7	Temnothorax_andrei	19.75052856	2.690900702	No_larvae
JRCT2410_NL8	Temnothorax_andrei	14.96810166	2.448104194	No_larvae
JRCT2410_NL9	Temnothorax_andrei	32.0848283	2.231927877	No_larvae
JRCT2410_NL10	Temnothorax_andrei	13.96573267	2.453581221	No_larvae
JRCT2410_NL11	Temnothorax_andrei	24.31575289	2.000584818	No_larvae
JRCT2410_NL12	Temnothorax_andrei	22.68739966	3.171485862	No_larvae
JRCT2410_NL13	Temnothorax_andrei	36.85578948	2.251004182	No_larvae
JRCT2410_NL14	Temnothorax_andrei	16.04241415	2.122763339	No_larvae
JRCT2410_NL15	Temnothorax_andrei	26.06097867	2.567937725	No_larvae
JRCT2410_NL16	Temnothorax_andrei	48.63150578	2.657039249	No_larvae
JRCT2410_NL17	Temnothorax_andrei	13.03048934	2.823780524	No_larvae
JRCT2410_NL18	Temnothorax_andrei	84.67236951	3.070922295	No_larvae
JRCT2410_NL19	Temnothorax_andrei	13.03048934	2.478686813	No_larvae
JRCT2410_NL20	Temnothorax_andrei	39.50105711	2.424171488	No_larvae
PPL2407_L1	Leptothorax_crassipilis	64.16965659	3.739447218	Larvae
PPL2407_L2	Leptothorax_crassipilis	29.93620333	3.280009752	Larvae
PPL2407_L3	Leptothorax_crassipilis	26.06097867	2.71555673	Larvae
PPL2407_L4	Leptothorax_crassipilis	68.77533504	2.424172573	Larvae
PPL2407_L5	Leptothorax_crassipilis	45.37479932	2.631194744	Larvae
PPL2407_L6	Leptothorax_crassipilis	32.0848283	2.547737362	Larvae
PPL2407_L7	Leptothorax_crassipilis	34.38766752	3.16326964	Larvae
PPL2407_L8	Leptothorax_crassipilis	24.31575289	2.487063885	Larvae
PPL2407_L9	Leptothorax_crassipilis	36.85578948	2.830422904	Larvae
PPL2407_L10	Leptothorax_crassipilis	39.50105711	3.038671747	Larvae
PPL2407_L11	Leptothorax_crassipilis	45.37479932	2.83940929	Larvae
PPL2407_L12	Leptothorax_crassipilis	39.50105711	2.569029637	Larvae
PPL2407_L13	Leptothorax_crassipilis	68.77533504	2.685935174	Larvae
PPL2407_L14	Leptothorax_crassipilis	24.31575289	2.948177002	Larvae
PPL2407_L15	Leptothorax_crassipilis	17.19383376	2.890759235	Larvae
PPL2407_L16	Leptothorax_crassipilis	14.96810166	2.988429696	Larvae
PPL2407_L17	Leptothorax_crassipilis	29.93620333	2.934076137	Larvae
PPL2407_L18	Leptothorax_crassipilis	32.0848283	2.909575218	Larvae
PPL2407_L19	Leptothorax_crassipilis	42.33618475	2.761624559	Larvae
PPL2407_L20	Leptothorax_crassipilis	26.06097867	2.36038328	Larvae
PPL2407_NL1	Leptothorax_crassipilis	18.42789474	2.670876629	No_larvae
PPL2407_NL2	Leptothorax_crassipilis	26.06097867	2.6802245	No_larvae
PPL2407_NL3	Leptothorax_crassipilis	42.33618475	2.87788764	No_larvae
PPL2407_NL4	Leptothorax_crassipilis	17.19383376	2.707885148	No_larvae
PPL2407_NL5	Leptothorax_crassipilis	26.06097867	2.317168401	No_larvae
PPL2407_NL6	Leptothorax_crassipilis	29.93620333	2.900710894	No_larvae
PPL2407_NL7	Leptothorax_crassipilis	12.15787645	2.620569366	No_larvae
PPL2407_NL8	Leptothorax_crassipilis	36.85578948	2.75282645	No_larvae
PPL2407_NL9	Leptothorax_crassipilis	79.00211422	3.173017702	No_larvae
PPL2407_NL10	Leptothorax_crassipilis	32.0848283	2.209262458	No_larvae
PPL2407_NL11	Leptothorax_crassipilis	34.38766752	2.889076745	No_larvae
PPL2407_NL12	Leptothorax_crassipilis	42.33618475	2.704526242	No_larvae
PPL2407_NL13	Leptothorax_crassipilis	68.77533504	2.976349464	No_larvae
PPL2407_NL14	Leptothorax_crassipilis	34.38766752	2.499657773	No_larvae
PPL2407_NL15	Leptothorax_crassipilis	29.93620333	2.565685449	No_larvae
PPL2407_NL16	Leptothorax_crassipilis	34.38766752	2.551611732	No_larvae
PPL2407_NL17	Leptothorax_crassipilis	32.0848283	2.316238304	No_larvae
PPL2407_NL18	Leptothorax_crassipilis	22.68739966	3.022543818	No_larvae
PPL2407_NL19	Leptothorax_crassipilis	18.42789474	3.1337084	No_larvae
PPL2407_NL20	Leptothorax_crassipilis	45.37479932	2.617186856	No_larvae
PPT2415_L1	Temnothorax_rugatulus	9.875264278	2.284917442	Larvae
PPT2415_L2	Temnothorax_rugatulus	19.75052856	2.746800666	Larvae
PPT2415_L3	Temnothorax_rugatulus	32.0848283	2.190966458	Larvae
PPT2415_L4	Temnothorax_rugatulus	22.68739966	3.24799254	Larvae
PPT2415_L5	Temnothorax_rugatulus	34.38766752	2.591782736	Larvae
PPT2415_L6	Temnothorax_rugatulus	19.75052856	2.781243635	Larvae
PPT2415_L7	Temnothorax_rugatulus	64.16965659	2.307025903	Larvae
PPT2415_L8	Temnothorax_rugatulus	68.77533504	3.150838546	Larvae
PPT2415_L9	Temnothorax_rugatulus	18.42789474	2.723864161	Larvae
PPT2415_L10	Temnothorax_rugatulus	36.85578948	3.032932935	Larvae
PPT2415_L11	Temnothorax_rugatulus	21.16809238	2.46898916	Larvae
PPT2415_L12	Temnothorax_rugatulus	29.93620333	2.364816503	Larvae
PPT2415_L13	Temnothorax_rugatulus	48.63150578	2.222468266	Larvae
PPT2415_L14	Temnothorax_rugatulus	19.75052856	2.506917889	Larvae
PPT2415_L15	Temnothorax_rugatulus	18.42789474	2.403034184	Larvae
PPT2415_L16	Temnothorax_rugatulus	24.31575289	3.102634008	Larvae
PPT2415_L17	Temnothorax_rugatulus	59.87240666	2.49237505	Larvae
PPT2415_L18	Temnothorax_rugatulus	48.63150578	2.613295038	Larvae
PPT2415_L19	Temnothorax_rugatulus	79.00211422	2.679748979	Larvae
PPT2415_L20	Temnothorax_rugatulus	55.86293069	2.845756785	Larvae
PPT2415_NL1	Temnothorax_rugatulus	73.71157897	2.405577231	No_larvae
PPT2415_NL2	Temnothorax_rugatulus	13.96573267	2.940734898	No_larvae
PPT2415_NL3	Temnothorax_rugatulus	32.0848283	2.294195826	No_larvae
PPT2415_NL4	Temnothorax_rugatulus	55.86293069	2.426994239	No_larvae
PPT2415_NL5	Temnothorax_rugatulus	59.87240666	2.911627599	No_larvae
PPT2415_NL6	Temnothorax_rugatulus	39.50105711	2.203980043	No_larvae
PPT2415_NL7	Temnothorax_rugatulus	13.96573267	2.329918082	No_larvae
PPT2415_NL8	Temnothorax_rugatulus	14.96810166	2.613638693	No_larvae
PPT2415_NL9	Temnothorax_rugatulus	24.31575289	2.247108645	No_larvae
PPT2415_NL10	Temnothorax_rugatulus	45.37479932	2.708920162	No_larvae
PPT2415_NL11	Temnothorax_rugatulus	17.19383376	2.87639514	No_larvae
PPT2415_NL12	Temnothorax_rugatulus	13.96573267	2.177452795	No_larvae
PPT2415_NL13	Temnothorax_rugatulus	79.00211422	2.814617325	No_larvae
PPT2415_NL14	Temnothorax_rugatulus	21.16809238	2.127119453	No_larvae
PPT2415_NL15	Temnothorax_rugatulus	59.87240666	2.586561363	No_larvae
PPT2415_NL16	Temnothorax_rugatulus	14.96810166	2.372669217	No_larvae
PPT2415_NL17	Temnothorax_rugatulus	42.33618475	2.31661385	No_larvae
PPT2415_NL18	Temnothorax_rugatulus	26.06097867	2.173250594	No_larvae
PPT2415_NL19	Temnothorax_rugatulus	34.38766752	2.397036601	No_larvae
PPT2415_NL20	Temnothorax_rugatulus	29.93620333	2.286602316	No_larvae
PWM242_L1	Myrmica_punctiventris	16.04241415	2.189667888	Larvae
PWM242_L2	Myrmica_punctiventris	24.31575289	2.45785103	Larvae
PWM242_L3	Myrmica_punctiventris	17.19383376	2.47660838	Larvae
PWM242_L4	Myrmica_punctiventris	52.12195734	2.357548268	Larvae
PWM242_L5	Myrmica_punctiventris	39.50105711	3.357984738	Larvae
PWM242_L6	Myrmica_punctiventris	29.93620333	2.474568174	Larvae
PWM242_L7	Myrmica_punctiventris	32.0848283	2.704093272	Larvae
PWM242_L8	Myrmica_punctiventris	19.75052856	2.715286025	Larvae
PWM242_L9	Myrmica_punctiventris	8.59691688	2.190839329	Larvae
PWM242_L10	Myrmica_punctiventris	13.03048934	2.800600825	Larvae
PWM242_NL1	Myrmica_punctiventris	14.96810166	2.485455646	No_larvae
PWM242_NL2	Myrmica_punctiventris	27.93146535	2.558363791	No_larvae
PWM242_NL3	Myrmica_punctiventris	59.87240666	2.588444494	No_larvae
PWM242_NL4	Myrmica_punctiventris	18.42789474	3.328217492	No_larvae
PWM242_NL5	Myrmica_punctiventris	42.33618475	2.551259028	No_larvae
PWM242_NL6	Myrmica_punctiventris	29.93620333	2.458366567	No_larvae
PWM242_NL7	Myrmica_punctiventris	9.213947371	2.056510743	No_larvae
PWM242_NL8	Myrmica_punctiventris	13.96573267	3.004941578	No_larvae
PWM242_NL9	Myrmica_punctiventris	27.93146535	2.489879002	No_larvae
PWM242_NL10	Myrmica_punctiventris	9.875264278	2.427944041	No_larvae
PWT2401_L1	Temnothorax_curvispinosus	27.93146535	2.527833987	Larvae
PWT2401_L2	Temnothorax_curvispinosus	52.12195734	2.540531437	Larvae
PWT2401_L3	Temnothorax_curvispinosus	27.93146535	2.497799396	Larvae
PWT2401_L4	Temnothorax_curvispinosus	22.68739966	2.308169531	Larvae
PWT2401_L5	Temnothorax_curvispinosus	13.96573267	2.425530418	Larvae
PWT2401_L6	Temnothorax_curvispinosus	13.03048934	2.334837385	Larvae
PWT2401_L7	Temnothorax_curvispinosus	29.93620333	2.415447469	Larvae
PWT2401_L8	Temnothorax_curvispinosus	32.0848283	2.738936807	Larvae
PWT2401_L9	Temnothorax_curvispinosus	34.38766752	2.445073532	Larvae
PWT2401_L10	Temnothorax_curvispinosus	34.38766752	2.979105977	Larvae
PWT2401_L11	Temnothorax_curvispinosus	16.04241415	2.207896304	Larvae
PWT2401_L12	Temnothorax_curvispinosus	11.34369983	2.307238214	Larvae
PWT2401_L13	Temnothorax_curvispinosus	26.06097867	2.500821013	Larvae
PWT2401_L14	Temnothorax_curvispinosus	13.96573267	2.493789784	Larvae
PWT2401_L15	Temnothorax_curvispinosus	11.34369983	2.644578445	Larvae
PWT2401_L16	Temnothorax_curvispinosus	34.38766752	2.129508934	Larvae
PWT2401_L17	Temnothorax_curvispinosus	64.16965659	2.658069274	Larvae
PWT2401_L18	Temnothorax_curvispinosus	52.12195734	2.71584438	Larvae
PWT2401_L19	Temnothorax_curvispinosus	39.50105711	2.497312064	Larvae
PWT2401_L20	Temnothorax_curvispinosus	13.96573267	2.295422378	Larvae
PWT2401_NL1	Temnothorax_curvispinosus	22.68739966	2.83365471	No_larvae
PWT2401_NL2	Temnothorax_curvispinosus	32.0848283	2.76274946	No_larvae
PWT2401_NL3	Temnothorax_curvispinosus	64.16965659	2.538496428	No_larvae
PWT2401_NL4	Temnothorax_curvispinosus	16.04241415	2.8932293	No_larvae
PWT2401_NL5	Temnothorax_curvispinosus	24.31575289	2.696891827	No_larvae
PWT2401_NL6	Temnothorax_curvispinosus	13.03048934	2.584110941	No_larvae
PWT2401_NL7	Temnothorax_curvispinosus	79.00211422	2.538046919	No_larvae
PWT2401_NL8	Temnothorax_curvispinosus	18.42789474	2.947315251	No_larvae
PWT2401_NL9	Temnothorax_curvispinosus	26.06097867	2.563257265	No_larvae
PWT2401_NL10	Temnothorax_curvispinosus	17.19383376	2.323999646	No_larvae
PWT2401_NL11	Temnothorax_curvispinosus	18.42789474	2.901085995	No_larvae
PWT2401_NL12	Temnothorax_curvispinosus	27.93146535	2.43228284	No_larvae
PWT2401_NL13	Temnothorax_curvispinosus	29.93620333	2.733237577	No_larvae
PWT2401_NL14	Temnothorax_curvispinosus	12.15787645	2.434304613	No_larvae
PWT2401_NL15	Temnothorax_curvispinosus	10.58404619	2.442529327	No_larvae
PWT2401_NL16	Temnothorax_curvispinosus	34.38766752	2.370441278	No_larvae
PWT2401_NL17	Temnothorax_curvispinosus	17.19383376	2.440833259	No_larvae
PWT2401_NL18	Temnothorax_curvispinosus	97.26301157	2.027636464	No_larvae
PWT2401_NL19	Temnothorax_curvispinosus	36.85578948	2.662999868	No_larvae
PWT2401_NL20	Temnothorax_curvispinosus	52.12195734	2.531298458	No_larvae
RNL2401_L1	Leptothorax_AF-can	24.31575289	2.741258445	Larvae
RNL2401_L2	Leptothorax_AF-can	39.50105711	3.393033206	Larvae
RNL2401_L3	Leptothorax_AF-can	12.15787645	2.416157228	Larvae
RNL2401_L4	Leptothorax_AF-can	45.37479932	3.18451509	Larvae
RNL2401_L5	Leptothorax_AF-can	59.87240666	2.585899689	Larvae
RNL2401_L6	Leptothorax_AF-can	22.68739966	2.582950066	Larvae
RNL2401_L7	Leptothorax_AF-can	16.04241415	2.73398515	Larvae
RNL2401_L8	Leptothorax_AF-can	55.86293069	2.651636809	Larvae
RNL2401_L9	Leptothorax_AF-can	45.37479932	3.165472432	Larvae
RNL2401_L10	Leptothorax_AF-can	32.0848283	3.373311172	Larvae
RNL2401_L11	Leptothorax_AF-can	26.06097867	3.372388745	Larvae
RNL2401_L12	Leptothorax_AF-can	13.03048934	3.032534373	Larvae
RNL2401_L13	Leptothorax_AF-can	24.31575289	2.914259618	Larvae
RNL2401_L14	Leptothorax_AF-can	21.16809238	2.673488435	Larvae
RNL2401_L15	Leptothorax_AF-can	34.38766752	2.083442055	Larvae
RNL2401_L16	Leptothorax_AF-can	48.63150578	2.45149897	Larvae
RNL2401_L17	Leptothorax_AF-can	19.75052856	2.254405365	Larvae
RNL2401_L18	Leptothorax_AF-can	13.96573267	2.903806864	Larvae
RNL2401_L19	Leptothorax_AF-can	42.33618475	2.932732077	Larvae
RNL2401_L20	Leptothorax_AF-can	13.96573267	2.809137136	Larvae
RNL2401_NL1	Leptothorax_AF-can	42.33618475	2.406688669	No_larvae
RNL2401_NL2	Leptothorax_AF-can	36.85578948	3.40961401	No_larvae
RNL2401_NL3	Leptothorax_AF-can	36.85578948	3.110440663	No_larvae
RNL2401_NL4	Leptothorax_AF-can	36.85578948	2.58365146	No_larvae
RNL2401_NL5	Leptothorax_AF-can	16.04241415	2.396477585	No_larvae
RNL2401_NL6	Leptothorax_AF-can	14.96810166	2.472315968	No_larvae
RNL2401_NL7	Leptothorax_AF-can	16.04241415	3.05005881	No_larvae
RNL2401_NL8	Leptothorax_AF-can	59.87240666	3.255928432	No_larvae
RNL2401_NL9	Leptothorax_AF-can	27.93146535	2.549948135	No_larvae
RNL2401_NL10	Leptothorax_AF-can	17.19383376	2.38483987	No_larvae
RNL2401_NL11	Leptothorax_AF-can	73.71157897	2.407437405	No_larvae
RNL2401_NL12	Leptothorax_AF-can	52.12195734	3.231386756	No_larvae
RNL2401_NL13	Leptothorax_AF-can	55.86293069	2.572435875	No_larvae
RNL2401_NL14	Leptothorax_AF-can	24.31575289	2.729469701	No_larvae
RNL2401_NL15	Leptothorax_AF-can	22.68739966	2.446685325	No_larvae
RNL2401_NL16	Leptothorax_AF-can	32.0848283	3.126876012	No_larvae
RNL2401_NL17	Leptothorax_AF-can	52.12195734	2.702249615	No_larvae
RNL2401_NL18	Leptothorax_AF-can	79.00211422	3.009399384	No_larvae
RNL2401_NL19	Leptothorax_AF-can	22.68739966	3.047366606	No_larvae
RNL2401_NL20	Leptothorax_AF-can	32.0848283	3.108604943	No_larvae
RNL2404_L1	Leptothorax_AF-erg	27.93146535	2.845092375	Larvae
RNL2404_L2	Leptothorax_AF-erg	26.06097867	2.370946438	Larvae
RNL2404_L3	Leptothorax_AF-erg	16.04241415	2.616162372	Larvae
RNL2404_L4	Leptothorax_AF-erg	26.06097867	2.99781678	Larvae
RNL2404_L5	Leptothorax_AF-erg	32.0848283	2.700563227	Larvae
RNL2404_L6	Leptothorax_AF-erg	18.42789474	2.943181041	Larvae
RNL2404_L7	Leptothorax_AF-erg	18.42789474	2.283669356	Larvae
RNL2404_L8	Leptothorax_AF-erg	29.93620333	2.444721498	Larvae
RNL2404_L9	Leptothorax_AF-erg	16.04241415	2.778074712	Larvae
RNL2404_L10	Leptothorax_AF-erg	55.86293069	2.706981443	Larvae
RNL2404_NL1	Leptothorax_AF-erg	42.33618475	2.642871225	No_larvae
RNL2404_NL2	Leptothorax_AF-erg	16.04241415	2.639283396	No_larvae
RNL2404_NL3	Leptothorax_AF-erg	21.16809238	2.430544392	No_larvae
RNL2404_NL4	Leptothorax_AF-erg	26.06097867	2.80047044	No_larvae
RNL2404_NL5	Leptothorax_AF-erg	8.59691688	2.457079032	No_larvae
RNL2404_NL6	Leptothorax_AF-erg	36.85578948	2.172248608	No_larvae
RNL2404_NL7	Leptothorax_AF-erg	19.75052856	2.698228971	No_larvae
RNL2404_NL8	Leptothorax_AF-erg	27.93146535	2.650214797	No_larvae
RNL2404_NL9	Leptothorax_AF-erg	18.42789474	2.411609429	No_larvae
RNL2404_NL10	Leptothorax_AF-erg	59.87240666	2.529600909	No_larvae
