# Supplementary material for: Emergent collective behavior evolves more rapidly than individual behavior among acorn ant species
Source: Proc Natl Acad Sci U S A. 2024 Nov 22;121(48):e2420078121. doi: 10.1073/pnas.2420078121 (PMC11621464; doi:10.1073/pnas.2420078121)
Supplement: Supplementary file 14 — Dataset S13 (XLSX) [file pnas.2420078121.sd13.xlsx]

## Sheet: Table_S13_species_summaries
Species	Colony-level period (min) – main experiment	Colony-level rhythmicity (β) – main experiment	No. of colonies – main experiment	Individual-level period (min) – main experiment	Individual-level rhythmicity (β) – main experiment	No. of individuals – main experiment	Individual-level period (min) – small-nest experiment no larvae treatment	Individual-level rhythmicity (β) – small-nest experiment no larvae treatment	No. of individuals – small-nest experiment no larvae treatment	Individual-level period (min) – small-nest experiment larvae treatment	Individual-level rhythmicity (β) – small-nest experiment larvae treatment	No. of individuals – small-nest experiment larvae treatment	Colony-level period (min) – small-nest experiment	Colony-level rhythmicity (β) – small-nest experiment
Leptothorax_AF-can	29.4699	3.38227	5	34.7793	2.72534	25	37.5817	2.80009	20	30.5443	2.8128	20	18.4279	3.74303
Leptothorax_AF-erg	18.0736	3.96769	1	20.1791	2.82734	2	27.7043	2.54322	10	26.6878	2.66872	10	16.0424	2.84051
Leptothorax_AF-erg-nr-a	36.0367	3.10667	1	26.8189	2.86501	6	NA	NA	NA	NA	NA	NA	NA	NA
Leptothorax_athabasca	24.7807	3.33651	7	21.245	2.78109	26	NA	NA	NA	NA	NA	NA	NA	NA
Leptothorax_az02	35.001	3.18105	7	26.845	2.77176	53	NA	NA	NA	NA	NA	NA	NA	NA
Leptothorax_calderoni	35.5478	2.56513	3	24.1218	2.63791	35	NA	NA	NA	NA	NA	NA	NA	NA
Leptothorax_crassipilis	42.0257	3.35062	18	20.8326	2.70393	35	34.1451	2.70935	20	37.1005	2.83725	20	34.3877	3.27847
Leptothorax_crassipilis-nr-a	46.5886	3.38753	3	20.6279	2.87224	18	NA	NA	NA	NA	NA	NA	NA	NA
Leptothorax_crassipilis-nr-b	24.5972	2.82749	1	23.2793	2.68931	19	NA	NA	NA	NA	NA	NA	NA	NA
Myrmica_punctiventris	51.9655	2.85048	5	18.9556	2.64135	12	25.4459	2.59494	10	25.2574	2.5725	10	39.5011	2.90833
Tapinoma_sessile	27.2756	2.79332	15	22.903	2.91037	7	NA	NA	NA	NA	NA	NA	NA	NA
Temnothorax_adustus	47.0754	3.27044	10	31.6571	2.6741	21	NA	NA	NA	NA	NA	NA	NA	NA
Temnothorax_ambiguus	49.49	2.81652	58	26.235	2.68062	20	NA	NA	NA	NA	NA	NA	NA	NA
Temnothorax_andrei	60.0581	2.97271	16	32.7134	2.62389	43	27.3967	2.58148	20	30.2555	2.69734	19	59.8724	3.15661
Temnothorax_caguatan	40.8219	3.15557	4	21.6537	2.60594	5	NA	NA	NA	NA	NA	NA	NA	NA
Temnothorax_curvispinosus	40.654	2.82548	29	19.9013	2.62275	40	32.4938	2.58292	20	28.5684	2.48319	20	32.0848	2.51943
Temnothorax_nevadensis	69.146	2.7838	2	34.3286	2.67546	15	NA	NA	NA	NA	NA	NA	NA	NA
Temnothorax_nitens	70.4682	3.73329	7	35.9572	2.54809	16	26.1089	2.58017	15	31.1021	2.71385	20	84.6724	2.98013
Temnothorax_obturator	34.245	3.94851	4	31.5687	2.51456	11	NA	NA	NA	NA	NA	NA	NA	NA
Temnothorax_rudis	60.5486	4.65015	33	28.9426	2.62811	67	30.1829	2.5679	20	26.6498	2.63338	18	68.7753	6.14165
Temnothorax_rugatulus	46.8164	3.87519	33	22.9731	2.74101	48	35.6257	2.46055	20	36.6182	2.63792	20	64.1697	3.44559
Temnothorax_subditivus	28.9239	2.86073	2	21.0006	2.68578	32	NA	NA	NA	NA	NA	NA	NA	NA
